# Supplementary material for: A High-Dimensional, Deep-Sequencing Study of Lung Adenocarcinoma in Female Never-Smokers
Source: PLoS One. 2013 Feb 6;8(2):e55596. doi: 10.1371/journal.pone.0055596 (PMC3566005; doi:10.1371/journal.pone.0055596)
Supplement: File S4 — List of CNV genes in at least 3 out of 6 patients. (XLS) [file pone.0055596.s004.xls]

## Sheet: Sig_genes
Gene Name	Chromosome	Start	End	Cytoband	P1	P3	P4	P5	P6	P8	Num. gain	Num. loss	Num. CNV
NKX6-2	10	134598319	134599537	10q26	-0.1091	1.2846	-1.2652	0.1274	0.3528	-0.8496	2	2	4
SLC16A1	1	113454469	113498685	1p12	-0.2765	-0.3292	-0.1728	-0.3517	-0.101	-0.4587	0	3	3
AKR7A2P1	1	113465971	113467295	1p12	-0.2765	-0.3292	-0.1728	-0.3517	-0.101	-0.4587	0	3	3
LRIG2	1	113615830	113667342	1p13.1	-0.2765	-0.3292	-0.3126	-0.0863	-0.101	-0.4587	0	3	3
LOC100500773	8	96959214	96960576		0.447	0.4963	0.0688	0.079	0.3675	0.0073	3	0	3
GDF6	8	97154557	97173020		0.5031	0.4963	0.0688	0.079	0.3675	0.0073	3	0	3
UQCRB	8	97239303	97247862	8q22	0.5031	0.4963	0.0688	0.079	0.3675	0.0073	3	0	3
MTERFD1	8	97251644	97273796	8q22.1	0.5031	0.4963	0.0688	0.079	0.3675	0.0073	3	0	3
PTDSS1	8	97274166	97346774	8q22	0.5031	0.4963	0.0688	0.079	0.3675	0.0073	3	0	3
SDC2	8	97505881	97624037	8q22-q23	0.5031	0.4963	0.0688	0.079	0.3675	0.0073	3	0	3
PGCP	8	97657498	98155722		0.46775	0.423667	0.0688	0.152933	0.3675	0.0073	3	0	3
TSPYL5	8	98285713	98290176	8q22.1	0.4324	0.8814	0.0688	0.0939	0.3675	0.0073	3	0	3
RPL30	8	99053941	99057773	8q22	0.4324	0.908	-0.0234	-0.0855	0.3153	-0.1353	3	0	3
SNORA72	8	99054313	99054445	8q22	0.4324	0.908	-0.0234	-0.0855	0.3153	-0.1353	3	0	3
C8orf47	8	99076749	99105838	8q22.2	0.4324	0.908	-0.0234	-0.0855	0.3153	-0.1353	3	0	3
HRSP12	8	99114566	99129418	8q22	0.4324	0.908	-0.0234	-0.0855	0.3153	-0.1353	3	0	3
POP1	8	99129520	99172069	8q22.1	0.4324	0.908	-0.0234	-0.00845	0.3153	-0.1353	3	0	3
NIPAL2	8	99204386	99306621	8q22.2	0.4324	0.908	0.0101	0.0219333	0.3153	-0.0608	3	0	3
KCNS2	8	99439249	99443023	8q22	0.4324	0.908	0.0436	0.126	0.3153	-0.0608	3	0	3
STK3	8	99466860	99837909		0.4324	0.8145	0.0436	0.07025	0.3153	-0.0608	3	0	3
OSR2	8	99956630	99964326	8q22.2	0.4324	0.531	0.0436	0.0145	0.3153	-0.0608	3	0	3
VPS13B	8	100025493	100133987	8q22.2	0.4324	0.531	0.0436	0.0145	0.3153	-0.0608	3	0	3
MIR599	8	100548863	100548958	8q22.2	0.4324	0.747	0.0436	0.0145	0.6205	-0.0445	3	0	3
MIR875	8	100549013	100549089	8q22.2	0.4324	0.747	0.0436	0.0145	0.6205	-0.0445	3	0	3
COX6C	8	100890222	100906242	8q22.2	0.4324	0.551	0.0436	0.0145	0.6205	-0.1355	3	0	3
RGS22	8	100973275	101118344	8q22.2	0.4324	0.6214	0.0436	-0.0848	0.6205	-0.1355	3	0	3
FBXO43	8	101145587	101158099	8q22.2	0.4324	0.6918	0.0436	-0.0848	0.6205	-0.1355	3	0	3
POLR2K	8	101162838	101166230	8q22.2	0.4324	0.6918	0.0436	-0.0848	0.6205	-0.1355	3	0	3
SPAG1	8	101170262	101254130	8q22.2	0.4324	0.6918	0.0176	-0.0848	0.6205	-0.1355	3	0	3
RNF19A	8	101269287	101315487	8q22	0.4324	0.5842	-0.0084	-0.0256	0.6205	-0.1355	3	0	3
ANKRD46	8	101532999	101572012	8q22.2	0.4324	0.7985	-0.0084	-0.0147	0.6205	-0.1355	3	0	3
SNX31	8	101585111	101661893	8q22.3	0.4324	0.7039	-0.0084	-0.063	0.6205	-0.1355	3	0	3
PABPC1	8	101715143	101734315	8q22.2-q23	0.4324	0.8299	-0.0084	-0.063	0.6205	-0.1355	3	0	3
YWHAZ	8	101930803	101962799	8q23.1	0.4324	0.5372	-0.0084	-0.063	0.6205	-0.1355	3	0	3
FLJ42969	8	102064281	102088479	8q22.3	0.4324	0.5372	-0.0084	-0.063	0.6205	-0.1355	3	0	3
ZNF706	8	102209265	102217873	8q22.3	0.4324	0.3943	-0.0084	0.0762	0.6205	-0.1355	3	0	3
TMEM74	8	109795345	109799770	8q23.1	0.4672	0.8055	0.0857	0.0789	0.6382	0.0291	3	0	3
TRHR	8	110099675	110131812	8q23	0.4672	0.7677	0.0857	0.0789	0.6382	0.0291	3	0	3
NUDCD1	8	110253147	110342162	8q23	0.4672	0.4877	0.0857	0.0789	0.403767	0.0291	3	0	3
ENY2	8	110346551	110358189	8q23.1	0.4672	0.7037	0.0857	0.0789	0.6626	0.0291	3	0	3
PKHD1L1	8	110374705	110543500	8q23	0.4672	0.7037	0.0857	0.0789	0.6626	0.0291	3	0	3
EBAG9	8	110551928	110577391	8q23	0.4672	0.7037	0.0857	0.0789	0.6626	0.0291	3	0	3
SYBU	8	110586404	110655419	8q23.2	0.4672	0.78625	0.0857	0.0789	1.02813	0.0291	3	0	3
KCNV1	8	110979232	110986959	8q23.2	0.4672	0.6744	0.0857	0.0789	0.613	0.0291	3	0	3
ZHX2	8	123793900	123986755	8q24.13	0.4407	0.735	0.00645	0.0719	0.6272	-0.06195	3	0	3
DERL1	8	124025567	124054648	8q24.13	0.4407	0.735	-0.016	-0.0459	0.6272	-0.1037	3	0	3
WDR67	8	124084919	124164392	8q24.13	0.4407	0.735	-0.016	-0.1116	0.6272	-0.1037	3	0	3
FAM83A	8	124194751	124221207	8q24.13	0.4407	0.735	-0.016	-0.1116	0.6272	-0.1037	3	0	3
LOC100131726	8	124213411	124214983	8q24.13	0.4407	0.735	-0.016	-0.1116	0.6272	-0.1037	3	0	3
C8orf76	8	124232230	124253617	8q24.13	0.4407	0.735	-0.016	-0.1116	0.6272	-0.1037	3	0	3
ZHX1	8	124260695	124286547	8q24.13	0.4407	0.735	-0.016	-0.1116	0.52265	-0.1037	3	0	3
ATAD2	8	124332090	124408705	8q24.13	0.4407	0.735	-0.016	-0.1116	0.4181	-0.1037	3	0	3
WDYHV1	8	124428964	124454260	8q24.13	0.4407	0.735	-0.016	-0.1116	0.4181	-0.1037	3	0	3
FBXO32	8	124515357	124544383	8q24.13	0.4407	0.82075	-0.016	0.0811	0.4181	-0.1037	3	0	3
KLHL38	8	124657914	124665190	8q24.13	0.4407	0.9065	-0.016	0.0811	0.4181	-0.1037	3	0	3
ANXA13	8	124693033	124749647	8q24.13	0.4407	0.9065	-0.016	0.0811	0.4181	-0.1037	3	0	3
FAM91A1	8	124780881	124827690	8q24.13	0.4407	0.8432	-0.016	0.0811	0.4181	-0.1037	3	0	3
FER1L6	8	124864226	125132302	8q24.1	0.4407	0.7799	-0.016	0.0811	0.4181	-0.1037	3	0	3
TMEM65	8	125323158	125384940	8q24.13	0.4407	0.5813	-0.016	-0.051	0.4181	-0.1037	3	0	3
TRMT12	8	125463047	125465266	8q24.13	0.4407	0.5813	-0.016	-0.051	0.4181	-0.1037	3	0	3
RNF139	8	125487007	125500859	8q24	0.4407	0.5813	-0.016	-0.051	0.4181	-0.1037	3	0	3
TATDN1	8	125500734	125551329	8q24.13	0.4407	0.95145	-0.016	-0.051	0.52585	-0.1037	3	0	3
NDUFB9	8	125551342	125562227	8q13.3	0.4407	1.3216	-0.016	-0.051	0.6336	-0.1037	3	0	3
MTSS1	8	125563027	125740730	8p22	0.4407	1.02497	-0.016	-0.051	0.6336	-0.1037	3	0	3
LOC157381	8	125954249	125963337	8q24.13	0.4407	0.7625	-0.016	0.0575	0.6336	-0.1037	3	0	3
ZNF572	8	125985538	125991630	8q24.13	0.4407	0.7625	-0.016	0.0575	0.6336	-0.1037	3	0	3
SQLE	8	126010719	126034525	8q24.1	0.4407	0.7625	-0.016	0.0575	0.6336	-0.1037	3	0	3
KIAA0196	8	126036502	126104061	8q24.13	0.4407	0.7625	-0.016	0.0575	0.6336	-0.1037	3	0	3
NSMCE2	8	126104082	126379367	8q24.13	0.4407	0.862533	-0.016	0.00525	0.6336	-0.1037	3	0	3
TRIB1	8	126442562	126450644	8q24.13	0.4407	0.8018	-0.016	-0.047	0.6336	-0.1037	3	0	3
FAM84B	8	127564682	127570711	8q24.21	0.4407	0.9022	0.0267	0.009	0.6336	-0.023	3	0	3
MYC	8	128748314	128753680		0.4407	0.6085	0.0267	-0.0778	0.6336	-0.1163	3	0	3
PVT1	8	128806778	129113499	8q24	0.4407	1.047	0.0267	0.0227333	0.6336	-0.1163	3	0	3
MIR1204	8	128808207	128808274		0.4407	0.6085	0.0267	-0.0778	0.6336	-0.1163	3	0	3
MIR1205	8	128972878	128972941		0.4407	1.1808	0.0267	0.0317	0.6336	-0.1163	3	0	3
MIR1206	8	129021143	129021202		0.4407	1.3517	0.0267	0.1143	0.6336	-0.1163	3	0	3
MIR1207	8	129061397	129061484		0.4407	1.3517	0.0267	0.1143	0.6336	-0.1163	3	0	3
MIR1208	8	129162361	129162434	8q24.21	0.4407	1.3517	0.0267	0.1143	0.6336	-0.1163	3	0	3
LOC728724	8	130228712	130253486	8q24.21	0.4407	0.6579	0.1378	0.1143	0.6336	0.0037	3	0	3
FAM49B	8	130853715	130952000	8q24.21	0.4407	0.3435	0.0322	0.032	0.4724	-0.0593	3	0	3
ASAP1	8	131064352	131414217	8q24.1-q24.2	0.4407	0.4824	0.0322	0.032	0.4724	-0.0856	3	0	3
ASAP1-IT	8	131307600	131308779		0.4407	0.4824	0.0322	0.032	0.4724	-0.1223	3	0	3
ADCY8	8	131792546	132052835	8q24	0.4407	0.523	0.05815	0.1072	0.875967	0.0191	3	0	3
HPYR1	8	133572744	133573726	8q24.22	0.4407	0.3116	0.0841	0.1072	0.7105	0.0191	3	0	3
LRRC6	8	133584446	133687813	8q24.22	0.4407	0.48685	0.0841	0.1072	0.7105	0.0191	3	0	3
TMEM71	8	133722191	133772914	8q24.22	0.4407	0.5642	0.0841	0.1072	0.7105	0.0191	3	0	3
PHF20L1	8	133787603	133825439	8q24.22	0.4407	0.5642	0.0841	0.1072	0.7105	0.0191	3	0	3
TG	8	133879204	134147143	8q24	0.4407	0.66015	0.0841	0.1439	0.7105	-0.01265	3	0	3
SLA	8	134048972	134072603	8q22.3-qter	0.4407	0.7561	0.0841	0.2332	0.7105	0.0191	3	0	3
WISP1	8	134203311	134240053	8q24.22	0.4407	0.4808	0.05865	0.0913	0.7105	-0.0444	3	0	3
NDRG1	8	134249413	134309547	8q24.3	0.4407	0.4808	0.0332	0.0913	0.7105	-0.0444	3	0	3
ST3GAL1	8	134467090	134584183	8q24.22	0.4407	0.4808	0.0332	0.0913	0.7105	-0.0444	3	0	3
ZFAT	8	135490030	135708801	8q24.22	0.4407	0.4413	0.0991	0.1357	0.7105	-0.0444	3	0	3
ZFAT-AS	8	135610313	135612932		0.4407	0.4413	0.0991	0.1357	0.7105	-0.0444	3	0	3
MIR30B	8	135812762	135812850	8q24.22	0.4407	0.4413	0.0991	-0.0594	0.7105	-0.0444	3	0	3
MIR30D	8	135817118	135817188	8q24.22	0.4407	0.4413	0.0991	-0.0594	0.7105	-0.0444	3	0	3
KCNK9	8	140624803	140715299	8q24.3	0.4407	1.029	0.0527	0.245	0.8023	0.0356	3	0	3
TRAPPC9	8	140742585	141467861		0.4407	0.865767	0.02385	-0.0054	0.70095	-0.06985	3	0	3
CHRAC1	8	141521400	141527252	8q24.3	0.4407	0.7028	-0.005	0.0024	0.5996	-0.1337	3	0	3
EIF2C2	8	141541263	141645646	8q24	0.4407	0.7028	-0.005	0.0024	0.5996	-0.1337	3	0	3
PTK2	8	141668501	142011332	8q24.3	0.4407	0.76462	-0.005	0.0024	0.5996	-0.0884	3	0	3
DENND3	8	142138719	142205900	8q24.3	0.4407	0.985	-0.005	0.0965	0.6712	-0.0431	3	0	3
SLC45A4	8	142220869	142238673	8q24.3	0.4407	1.0765	-0.005	0.1906	0.7428	-0.0431	3	0	3
LOC731779	8	142350647	142354720	8q24.3	0.4407	1.0765	-0.005	0.1906	0.76915	-0.0431	3	0	3
GPR20	8	142366586	142377365	8q24.3	0.4407	1.0765	-0.005	0.1906	0.7955	-0.0431	3	0	3
PTP4A3	8	142432006	142441620	8q24.3	0.4407	1.0765	-0.005	0.1906	0.7955	-0.0431	3	0	3
FLJ43860	8	142443928	142517330	8q24.3	0.4407	1.0765	-0.005	0.1906	0.7955	-0.0431	3	0	3
NCRNA00051	8	143279716	143290364		0.4407	0.8226	-0.005	0.1906	0.7955	-0.0431	3	0	3
TSNARE1	8	143293440	143484543	8q24.3	0.4407	0.8226	-0.005	0.1906	0.8865	-0.0431	3	0	3
BAI1	8	143545376	143626368	8q24	0.4407	0.8226	-0.005	0.1906	0.9775	-0.0431	3	0	3
ARC	8	143692409	143695833		0.3763	0.8226	-0.005	0.1906	0.924	-0.0431	3	0	3
JRK	8	143738873	143751401	8q24.3	0.3763	0.8226	-0.005	0.1906	0.924	-0.0431	3	0	3
PSCA	8	143751725	143764145	8q24.2	0.3763	0.8226	-0.005	0.1906	0.924	-0.0431	3	0	3
LY6K	8	143781528	143785584	8q24.3	0.3763	0.8226	-0.005	0.1906	0.924	-0.0431	3	0	3
C8orf55	8	143808620	143818350	8q24.3	0.3763	0.8226	-0.005	0.1906	0.924	-0.0431	3	0	3
SLURP1	8	143822361	143823829	8q24.3	0.3763	0.8226	-0.005	0.1906	0.924	-0.0431	3	0	3
LYPD2	8	143831627	143833952	8q24.3	0.3763	0.8226	-0.005	0.1906	0.924	-0.0431	3	0	3
LYNX1	8	143845755	143851246	8q24.3	0.3763	0.8226	-0.005	0.1906	0.924	-0.0431	3	0	3
LY6D	8	143866297	143868008	8q24	0.3763	0.8226	-0.005	0.1906	0.924	-0.0431	3	0	3
GML	8	143916216	143928262	8q24.3	0.3763	0.8226	-0.005	0.1906	0.924	-0.08675	3	0	3
CYP11B1	8	143953772	143961236	8q21	0.3763	0.73295	-0.005	0.0405	0.924	-0.1304	3	0	3
CYP11B2	8	143991974	143999259	8q21-q22	0.3763	0.6433	-0.005	0.0405	0.924	-0.1304	3	0	3
LOC100133669	8	144063447	144099807	8q24.3	0.3763	0.6433	-0.005	0.0405	0.924	-0.1304	3	0	3
LY6E	8	144099901	144103827	8q24.3	0.3763	0.6433	-0.005	0.0405	0.924	-0.1304	3	0	3
C8orf31	8	144120678	144135720	8q24.3	0.3763	0.6433	-0.005	0.0405	0.924	-0.1304	3	0	3
LY6H	8	144239330	144241457	8q24.3	0.3763	0.6433	-0.005	0.0405	0.924	-0.1304	3	0	3
GPIHBP1	8	144295067	144299044	8q24.3	0.3763	0.6433	-0.005	0.0405	0.924	-0.1304	3	0	3
ZFP41	8	144329108	144344875	8q24.3	0.3763	0.6433	-0.005	0.1648	0.924	-0.1304	3	0	3
GLI4	8	144349606	144359101	8q24.3	0.3763	0.6433	-0.005	0.1648	0.924	-0.1304	3	0	3
ZNF696	8	144373558	144382120	8q24.3	0.3763	0.6433	-0.005	0.1648	0.924	-0.1304	3	0	3
TOP1MT	8	144391527	144417050	8q24.3	0.3763	0.6433	-0.005	0.1648	0.924	-0.1304	3	0	3
C8orf51	8	144448792	144450805	8q24	0.3763	0.6433	-0.0851	0.1648	0.924	-0.1304	3	0	3
RHPN1	8	144451024	144466390	8q24.3	0.3763	0.6433	-0.0851	0.1648	0.924	-0.1304	3	0	3
MAFA	8	144511514	144512576	8q24.3	0.3763	0.6433	-0.0851	0.1648	0.924	-0.1304	3	0	3
ZC3H3	8	144519824	144623620	8q24.3	0.3763	0.6433	-0.0851	0.1648	0.924	-0.1304	3	0	3
GSDMD	8	144635556	144645231	8q24.3	0.3763	0.6433	-0.0851	0.1648	0.924	-0.1304	3	0	3
C8orf73	8	144648362	144654928		0.3763	0.6433	-0.0851	0.1648	0.924	-0.1304	3	0	3
NAPRT1	8	144656954	144660513	8q24.3	0.3763	0.3688	-0.0851	0.0896	0.924	-0.1304	3	0	3
EEF1D	8	144661866	144679558	8q24.3	0.3763	0.3688	-0.0851	0.0896	0.924	-0.1304	3	0	3
TIGD5	8	144680073	144682485	8q24.3	0.3763	0.3688	-0.0851	0.0896	0.924	-0.1304	3	0	3
PYCRL	8	144686082	144691784	8q24.3	0.3763	0.3688	-0.0851	0.0896	0.924	-0.1304	3	0	3
TSTA3	8	144694787	144699732	8q24.3	0.3763	0.3688	-0.0851	0.0896	0.924	-0.1304	3	0	3
SCXA	8	145321516	145323045		0.3763	0.3324	-0.0851	-0.005	0.3104	-0.1304	3	0	3
SCXB	8	145321516	145323045		0.3763	0.3324	-0.0851	-0.005	0.3104	-0.1304	3	0	3
BOP1	8	145486055	145515120	8q24.3	0.3763	0.571	-0.0851	0.0506	1.0868	-0.1304	3	0	3
HSF1	8	145515269	145538385	8q24.3	0.3763	0.3469	-0.0851	0.1062	0.74245	-0.1304	3	0	3
C8ORFK29	8	145576885	145578505	8q24.3	0.3763	0.4859	-0.0851	0.1062	0.881	-0.1304	3	0	3
FBXL6	8	145579090	145582132	8q24.3	0.3763	0.6477	-0.0851	0.1062	0.881	-0.1304	3	0	3
GPR172A	8	145582224	145584946		0.3763	0.6477	-0.0851	0.1062	0.881	-0.1304	3	0	3
ADCK5	8	145597730	145618453	8q24.3	0.3763	0.6477	-0.0851	0.1062	0.881	-0.1304	3	0	3
CPSF1	8	145618445	145634733	8q24.23	0.3763	0.6477	-0.0851	0.1062	0.881	-0.1304	3	0	3
MIR939	8	145619363	145619445	8q24.3	0.3763	0.6477	-0.0851	0.1062	0.881	-0.1304	3	0	3
MIR1234	8	145625475	145625559		0.3763	0.6477	-0.0851	0.1062	0.881	-0.1304	3	0	3
SLC39A4	8	145637797	145641917		0.3763	0.6477	-0.0851	0.1062	0.881	-0.1304	3	0	3
VPS28	8	145648999	145653927	8q24.3	0.3763	0.6477	-0.0851	0.1062	0.881	-0.1304	3	0	3
NFKBIL2	8	145654162	145669812		0.3763	0.6477	-0.0851	0.1062	0.881	-0.1304	3	0	3
CYHR1	8	145675314	145690418	8q24.3	0.3763	0.6477	-0.0851	0.1062	0.881	-0.1304	3	0	3
KIFC2	8	145691737	145699499	8q24.3	0.3763	0.6477	-0.0851	0.1062	0.881	-0.1304	3	0	3
FOXH1	8	145699114	145701718	8q24.3	0.3763	0.6477	-0.0851	0.1062	0.881	-0.1304	3	0	3
PPP1R16A	8	145722108	145727504	8q24.3	0.3763	0.6477	-0.0851	0.1062	0.881	-0.1304	3	0	3
GPT	8	145729464	145732555	8q24.3	0.3763	0.6477	-0.0851	0.1062	0.881	-0.1304	3	0	3
MFSD3	8	145734551	145736589	8q24.3	0.3763	0.6477	-0.0851	0.1062	0.881	-0.1304	3	0	3
RECQL4	8	145736666	145743210	8q24.3	0.3763	0.6477	-0.0851	0.1062	0.881	-0.1304	3	0	3
LRRC14	8	145743362	145750559	8q24.3	0.3763	0.6477	-0.0851	0.1062	0.881	-0.1304	3	0	3
LRRC24	8	145747760	145752416	8q24.3	0.3763	0.6477	-0.0851	0.1062	0.881	-0.1304	3	0	3
MGC70857	8	145751602	145754458		0.3763	0.6477	-0.0851	0.1062	0.881	-0.1304	3	0	3
ARHGAP39	8	145754562	145838888	8q24.3	0.3763	0.6477	-0.0851	0.1062	0.881	-0.1304	3	0	3
ZNF251	8	145946293	145980970		0.3185	0.6477	0.0206	-0.0666	0.881	-0.1304	3	0	3
C9orf53	9	21967137	21967753	9p21.3	-0.6223	-0.3972	-0.0215	0.039	-0.5549	-0.2649	0	3	3
CDKN2A	9	21967750	21974826	9p21	-0.6223	-0.3972	-0.0215	0.039	-0.5549	-0.2649	0	3	3
POLR3K	16	96978	103632	16p13.3	0.1276	0.0707	0.3032	0.7803	0.9421	0.235	3	0	3
SNRNP25	16	103828	107669	16p13.3	0.1276	0.0707	0.3032	0.7803	0.9421	0.235	3	0	3
RHBDF1	16	108057	122629	16p13.3	0.1276	0.0707	0.3032	0.7803	0.9421	0.235	3	0	3
MPG	16	127017	135843	16p13.3	0.1276	0.0707	0.3032	0.58605	0.9421	0.235	3	0	3
SOX18	20	62679078	62680979	20q13.33	0.3467	-0.0182	-0.1067	-0.1021	0.9533	0	3	0	3
PCMTD2	20	62887047	62907579	20q13.33	0.3467	-0.0182	0.0557	0.3362	0.9533	0.233	3	0	3

## Sheet: CBS_genes
ID	Chromosome	START	END	seg.mean	Gene
P1	1	31524655	33683308	0.3209	ADC, BAI2, C1orf91, CCDC28B, COL16A1, DCDC2B, EIF3I, FABP3, FAM167B, HCRTR1, HDAC1, HPCA, KHDRBS1, KPNA6, LOC100128071, LOC149086, LOC284551, MARCKSL1, MIR4254, MTMR9LP, NKAIN1, SNRNP40, SPOCD1, TINAGL1, TMEM39B, TMEM54, TRIM62, TSSK3, TXLNA, YARS, ZBTB8A, ZBTB8B, ZBTB8OS, ZCCHC17, AK2, BSDC1, FNDC5, IQCC, KIAA1522, LCK, PEF1, PTP4A2, RBBP4, RNF19B, S100PBP, SERINC2, SYNC, PUM1
P1	1	33687351	45912546	0.3759	ADPRHL2, BEST4, BMP8A, BMP8B, BTBD19, C1orf109, C1orf216, C1orf228, C1orf50, C1orf84, CCDC23, CCDC24, CCDC30, CDC20, CDCA8, CITED4, COL8A2, COL9A2, CSMD2, CTPS, DEM1, DLGAP3, DNALI1, EDN2, EIF2C1, EIF2C4, ELOVL1, ERI3, FAM176B, FAM183A, FHL3, FLJ32224, GJA4, GJA9, GJB4, GJB5, GNL2, GRIK3, GUCA2A, GUCA2B, HECTD3, HEYL, HPCAL4, HPDL, INPP5B, IPO13, KDM4A, KIAA0319L, KIAA0467, KIAA0754, KIF2C, KLF17…
P1	1	45914551	46560271	0.325	GPBP1L1, MAST2, MMACHC, RPS15AP10, TMEM69, AKR1A1, CCDC163P, CCDC17, IPP, NASP, PRDX1, TESK2, PIK3R3
P1	1	46561905	46573317	0.7792	PIK3R3
P1	1	46576570	46969639	0.3063	C1orf190, FAAH, LRRC41, NSUN4, TSPAN1, UQCRH, POMGNT1, RAD54L, PIK3R3
P1	1	121311654	121336812	-0.4571	EMBP1
P1	3	48889376	48966060	-0.4957	C3orf71, SLC25A20, ARIH2
P1	3	48969697	49583001	-0.3146	C3orf62, CCDC71, IMPDH2, KLHDC8B, LAMB2, LAMB2P1, LOC646498, MIR191, MIR425, MIR4271, NICN1, QARS, RHOA, TCTA, USP19, WDR6, AMT, CCDC36, DAG1, DALRD3, GPX1, NDUFAF3, P4HTM, QRICH1, USP4, ARIH2
P1	3	49849640	50325175	-0.3095	CAMKV, MST1R, SEMA3F, SLC38A3, TRAIP, GNAI2, GNAT1, MON1A, RBM5, RBM6, SEMA3B, UBA7, C3orf45, IFRD2
P1	3	51356032	51654785	-0.3552	MANF, RBM15B, VPRBP, DOCK3, RAD54L2
P1	3	52889365	53465938	-0.3231	DCP1A, RFT1, PRKCD, SFMBT1, TKT, TMEM110, TMEM110-MUSTN1
P1	3	61665671	61668393	1.594	PTPRG
P1	3	72404266	73350885	-0.3087	EBLN2, GXYLT2, PPP4R2, RYBP, SHQ1
P1	3	108911698	109212847	-0.3099	DPPA2, DPPA4, FLJ25363
P1	4	9814721	10209330	0.3082	MIR3138, SLC2A9, WDR1
P1	5	94516307	94804695	0.3011	FAM81B, TTC37
P1	5	127408477	127410362	0.9514	FLJ33630
P1	6	29858357	29880567	-0.3311	HCG2P7, HLA-H
P1	6	31237931	31240926	-0.7646	HLA-C
P1	6	32449159	32541859	0.5153	HLA-DRB5, HLA-DRB6
P1	7	38277546	38378932	0.4062	TARP
P1	7	143501851	143519804	1.1278	LOC154761
P1	7	154418204	154427131	-0.3749	DPP6
P1	8	96756236	97078121	0.447	LOC100500773
P1	8	97081167	98113339	0.5031	GDF6, MTERFD1, PTDSS1, SDC2, UQCRB, PGCP
P1	8	98116289	104077005	0.4324	ANKRD46, COX6C, FLJ42969, GRHL2, HRSP12, KCNS2, LAPTM4B, MIR599, MIR875, MTDH, NACAP1, NIPAL2, ODF1, PABPC1, POLR2K, RGS22, RPL30, SNORA72, SNX31, STK3, TSPYL5, UBR5, AZIN1, C8orf47, FBXO43, KLF10, MATN2, NCALD, OSR2, POP1, RNF19A, RRM2B, SPAG1, VPS13B, YWHAZ, ZNF706, PGCP, ATP6V1C1
P1	8	104079718	120203908	0.4672	ABRA, ANGPT1, C8orf56, C8orf85, COLEC10, CTHRC1, DCAF13, DPYS, EIF3E, EIF3H, EXT1, KCNV1, LOC100499183, MED30, MIR2053, MIR3151, MIR3610, NCRNA00255, PKHD1L1, RAD21, RSPO2, SLC25A32, TM7SF4, TMEM74, TNFRSF11B, TRHR, TRPS1, TTC35, UTP23, ZFPM2, BAALC, CSMD3, EBAG9, ENY2, FZD6, LRP12, NUDCD1, OXR1, RIMS2, SAMD12, SLC30A8, SYBU, ATP6V1C1
P1	8	120206120	143674790	0.4407	ADCY8, ASAP1, ASAP1-IT, ATAD2, BAI1, C8orf76, COL14A1, COL22A1, DENND3, DEPDC6, DSCC1, EFR3A, FAM135B, FAM49B, FAM84B, FAM91A1, FER1L6, FLJ43860, GPR20, GSDMC, HAS2, HAS2-AS, HHLA1, HPYR1, KCNK9, KCNQ3, KHDRBS3, KIAA0196, KLHL38, LOC100131726, LOC157381, LOC286094, LOC727677, LOC728724, LOC731779, LRRC6, MAL2, MIR1204, MIR1205, MIR1206, MIR1207, MIR1208, MIR30B, MIR30D, MRPL13, MTBP, MTSS1, MYC, …
P1	8	143677980	145961663	0.3763	ADCK5, ARC, ARHGAP39, BOP1, BREA2, C8orf31, C8orf51, C8orf55, C8orf73, C8ORFK29, CPSF1, CYC1, CYP11B2, DGAT1, EPPK1, EXOSC4, FAM83H, FOXH1, GLI4, GML, GPAA1, GPIHBP1, GPR172A, GPT, HSF1, KIAA1875, KIFC2, LOC100128338, LOC100130274, LOC100133669, LRRC14, LRRC24, LY6D, LYPD2, MAF1, MAFA, MAPK15, MFSD3, MGC70857, MIR1234, MIR661, MIR937, MIR939, NAPRT1, NFKBIL2, NRBP2, OPLAH, PARP10, PPP1R16A, PYCRL…
P1	9	21793260	21932936	-0.4715	MTAP
P1	9	21936007	22170957	-0.6223	C9orf53, CDKN2B-AS, CDKN2A, CDKN2B
P1	9	22176172	29366002	-0.4955	DMRTA1, IFNK, LINGO2, LRRC19, MIR873, MIR876, MOBKL2B, PLAA, TEK, TUSC1, C9orf11, C9orf72, C9orf82, ELAVL2, IFT74, NCRNA00032
P1	9	29368120	32544144	-0.3107	ACO1, DDX58, TOPORS
P1	9	38966970	42006743	-0.3147	CNTNAP3, FAM74A1, FAM74A3, FAM75A3, MGC21881, ZNF658, FAM75A1, FAM75A2, FAM75A5, FAM75A7, LOC653501, ZNF658B, KGFLP2
P1	11	18536224	18536224	0.7501	TSG101
P1	14	34961891	34985763	-0.5	EAPP
P1	15	42621623	42624692	0.6341	GANC
P1	16	639695	679112	0.3629	RAB40C
P1	16	29652999	30453246	0.4069	ASPHD1, C16orf53, C16orf54, CDIPT, DCTPP1, DOC2A, FAM57B, GDPD3, HIRIP3, INO80E, KCTD13, KIF22, LOC100271831, LOC595101, LOC613037, MYLPF, PPP4C, PRRT2, QPRT, SEPT1, TBC1D10B, TBX6, ZG16, ZNF48, ALDOA, C16orf92, CD2BP2, CORO1A, LOC440356, MAPK3, MAZ, MVP, SEZ6L2, SPN, TAOK2, TMEM219, YPEL3, ZNF771
P1	16	30459029	30492714	0.759	ITGAL
P1	16	30494627	31962550	0.4455	AHSP, BCL7C, C16orf58, COX6A2, CSDAP1, FBRS, FBXL19, ITGAD, ITGAX, KIAA0664L3, MIR762, NCRNA00095, ORAI3, PRR14, PRSS36, PRSS53, PRSS8, PYDC1, RNF40, SETD1A, SLC5A2, SNORA30, SRCAP, STX1B, STX4, TRIM72, ZNF267, ZNF629, ZNF646, ZNF689, ZNF720, ZNF747, ZNF768, ZNF785, ZNF843, ARMC5, BCKDK, C16orf93, CTF1, FUS, HSD3B7, ITGAM, MYST1, PHKG2, PYCARD, TGFB1I1, VKORC1, ZNF668, ZNF688, ZNF764, ITGAL
P1	16	70176599	70193131	-0.4597	PDPR
P1	18	147267	637539	-0.3298	CETN1, COLEC12, THOC1, USP14, CLUL1
P1	18	641770	648209	0.3422	CLUL1
P1	18	649784	863518	-0.3371	TYMS, YES1, ENOSF1, C18orf56, CLUL1
P1	18	12853896	12887463	-0.5255	PTPN2
P1	19	9758713	9760985	0.784	ZNF562
P1	19	22836303	22881293	0.6286	ZNF492
P1	19	22885092	23375060	0.3058	ZNF99
P1	19	23377641	23803893	0.502	ZNF91
P1	19	23807011	24427311	0.3569	LOC100101266, RPSAP58, ZNF254, ZNF675, ZNF681, ZNF726
P1	19	29764688	30744154	0.8774	PLEKHF1, VSTM2B, C19orf12, C19orf2, CCNE1, POP4
P1	19	30750162	32866780	0.57	DKFZp566F0947, TSHZ3, ZNF536, ZNF507
P1	19	32869830	33183879	0.8461	ANKRD27, PDCD5, RGS9BP, DPY19L3, ZNF507, NUDT19
P1	19	33195660	33469695	0.8296	C19orf40, CCDC123, TDRD12, SLC7A9, NUDT19, RHPN2
P1	19	33473441	33518493	0.4057	RHPN2
P1	19	33521891	33918714	0.8108	CEBPA, CEBPG, GPATCH1, LOC80054, LRP3, SLC7A10, WDR88, RHPN2, PEPD
P1	19	33924466	34338689	1.0378	CHST8, KCTD15, PEPD
P1	19	34550940	36326723	0.5294	ATP4A, C19orf55, COX6B1, ETV2, FAM187B, FFAR1, FFAR2, FFAR3, FXYD7, GAPDHS, HAMP, HAUS5, HSPB6, KIAA0355, KRTDAP, LGI4, LIN37, LOC400685, LOC643719, MLL4, PDCD2L, PRODH2, PSENEN, RBM42, SCGBL, TMEM147, TMEM149, UBA2, UPK1A, WTIP, ZBTB32, ZNF599, ZNF792, ARHGAP33, CD22, DMKN, FXYD1, FXYD3, FXYD5, GPI, GRAMD1A, HPN, LOC100128675, LSM14A, LSR, MAG, SBSN, SCN1B, U2AF1L4, USF2, ZNF181, ZNF30, ZNF302, …
P1	19	39374837	40168863	0.4545	EID2, EID2B, FBXO27, GMFG, IL28A, IL28B, IL29, LGALS13, LGALS16, LOC100129935, LRFN1, MED29, NCCRP1, PAF1, PAPL, PLEKHG2, RPS16, SAMD4B, SELV, SYCN, TIMM50, ZFP36, DLL3, FBXO17, MRPS12, NFKBIB, PAK4, SARS2, SUPT5H, SIRT2
P1	20	56714592	58184823	0.4345	APCDD1L, C20orf85, CTSZ, GNAS-AS, LOC149773, MIR296, MIR298, NPEPL1, PPP4R1L, RAB22A, SLMO2, TH1L, TUBB1, ZNF831, ATP5E, EDN3, GNAS, STX16, VAPB, PHACTR3
P1	20	61983992	62907635	0.3467	C20orf135, C20orf195, C20orf201, DNAJC5, EEF1A2, GMEB2, LIME1, MIR1914, MIR647, MIR941-1, MYT1, NPBWR2, PPDPF, PRPF6, PTK6, SAMD10, SLC2A4RG, SOX18, SRMS, STMN3, UCKL1-AS, ZBTB46, ZNF512B, ARFRP1, KCNQ2, MIR941-2, MIR941-3, NCRNA00176, OPRL1, PCMTD2, PRIC285, RGS19, RTEL1, TCEA2, TNFRSF6B, TPD52L2, UCKL1, ZGPAT, CHRNA4
P1	22	17266916	17270000	0.8395	XKR3
P1	22	41228368	42907787	-0.4929	ACO2, C22orf32, C22orf46, CCDC134, CHADL, CSDC2, CYP2D7P1, DNAJB7, EP300, FAM109B, L3MBTL2, LOC100132273, LOC339674, LOC388906, MEI1, MIR1281, MIR33A, NAGA, NDUFA6, NFAM1, PHF5A, PMM1, PPPDE2, RANGAP1, RBX1, SREBF2, TNFRSF13C, TOB2, WBP2NL, XPNPEP3, XRCC6, ZC3H7B, CENPM, CYP2D6, NHP2L1, POLR3H, SEPT3, TCF20, TEF, ST13, RRP7A, SERHL
P1	22	42932415	51224202	-0.4563	A4GALT, ACR, ADM2, ALG12, ATP5L2, BIK, BRD1, C22orf26, C22orf34, C22orf40, C22orf41, CELSR1, CERK, CHKB, CHKB-CPT1B, CN5H6.4, FAM116B, FLJ46257, GRAMD4, GTSE1, IL17REL, KIAA1644, KLHDC7B, LDOC1L, LMF2, LOC100144603, LOC100271722, LOC150381, LOC400931, LOC730668, LOC90834, MAPK11, MAPK12, MIOX, MIR1249, MIR3201, MIR3619, MIRLET7A3, MIRLET7B, MPPED1, ODF3B, PIM3, PKDREJ, PLXNB2, PNPLA3, PPP6R2, PRR…
P1	X	29456009	29459527	1.0672	IL1RAPL1
P1	X	154792345	154794645	-0.8075	TMLHE
P3	1	2269672	2327093	-0.3345	LOC100129534, MORN1, RER1
P3	1	9789086	10341043	-0.3569	LZIC, NMNAT1, RBP7, CTNNBIP1, UBE4B, PIK3CD, CLSTN1, KIF1B
P3	1	15792163	16239682	-0.3006	AGMAT, CELA2B, DDI2, DNAJC16, FLJ37453, PLEKHM2, RSC1A1, SLC25A34, TMEM82, UQCRHL, CASP9, FBLIM1, CELA2A, SPEN
P3	1	16568270	16729579	-0.3599	FBXO42, C1orf144, SPATA21
P3	1	16806018	16809709	0.3702	CROCCP3
P3	1	17340823	17387265	-0.3868	SDHB
P3	1	17697590	17846933	-0.3196	PADI6, RCC2
P3	1	21040257	21540317	-0.3066	HP1BP3, EIF4G3, SH2D5, KIF17
P3	1	26375647	27610999	-0.3186	AIM1L, C1orf172, CATSPER4, CCDC21, CD52, FAM46B, GPATCH3, GPN2, GRRP1, HMGN2, LIN28A, MIR1976, NR0B2, NUDC, PIGV, SFN, SH3BGRL3, SLC9A1, TRIM63, TRNP1, ZDHHC18, ZNF593, ARID1A, CNKSR1, DHDDS, PDIK1L, RPS6KA1, UBXN11, ZNF683, WDTC1
P3	1	28041521	29195648	-0.3252	DNAJC8, EYA3, LOC653566, OPRD1, RNU11, RPA2, SCARNA1, SESN2, SNHG12, SNORA16A, SNORA44, SNORA61, SNORD99, STX12, XKR8, ATPIF1, C1orf38, FAM76A, GMEB1, MED18, PHACTR4, PPP1R8, PTAFR, RAB42, RCC1, SMPDL3B, SNHG3, TAF12, TRNAU1AP, YTHDF2
P3	1	113072604	113675985	-0.3292	AKR7A2P1, CAPZA1, LRIG2, PPM1J, FAM19A3, MOV10, RHOC, SLC16A1, ST7L
P3	1	114190412	114192237	-0.8287	MAGI3
P3	1	152569533	152579524	1.5445	LCE3C
P3	1	237340653	237344640	-0.482	RYR2
P3	2	17811960	17817334	-0.514	VSNL1
P3	2	162641557	162643531	-0.625	SLC4A10
P3	3	9185734	9213173	-0.3529	SRGAP3
P3	3	9850818	10289303	-0.3059	C3orf10, CIDEC, CIDECP, IRAK2, JAGN1, LOC401052, PRRT3, TMEM111, C3orf24, CRELD1, FANCD2, IL17RC, IL17RE, RPUSD3, TTLL3, VHL, ARPC4-TTLL3
P3	3	27264423	27313515	-0.3401	NEK10
P3	3	27363642	27391023	-0.3455	NEK10
P3	3	47075075	47220599	-0.3515	SETD2, FLJ39534
P3	3	47695644	47815667	-0.509	SMARCC1
P3	3	47817696	48582874	-0.3122	CAMP, CCDC51, CCDC72, MIR1226, NME6, SHISA5, SPINK8, ZNF589, ATRIP, CDC25A, DHX30, FBXW12, MAP4, PLXNB1, TREX1, SMARCC1, PFKFB4
P3	3	48703746	50159471	-0.3046	AMIGO3, APEH, ARIH2, BSN, C3orf54, C3orf62, C3orf71, CAMKV, CCDC71, CDHR4, IMPDH2, KLHDC8B, LAMB2, LAMB2P1, LOC646498, MIR191, MIR425, MIR4271, MST1, MST1R, NICN1, PRKAR2A, QARS, RHOA, RNF123, SLC25A20, TCTA, TRAIP, UBA7, USP19, WDR6, AMT, CCDC36, DAG1, DALRD3, GMPPB, GPX1, IP6K1, IP6K2, MON1A, NCKIPSD, NDUFAF3, P4HTM, QRICH1, RBM5, RBM6, USP4
P3	3	56651552	56784005	-0.3365	C3orf63, CCDC66, ARHGEF3
P3	3	57354963	58065292	-0.3132	ARF4, FAM116A, PDE12, SLMAP, DNAH12, FLNB
P3	3	72807159	73140287	-0.3035	EBLN2, GXYLT2, PPP4R2, SHQ1
P3	3	93573712	93606155	-0.4601	PROS1
P3	3	138383681	138613427	-0.3572	PIK3CB
P3	3	141689046	141941976	-0.3361	TFDP2, GK5
P3	3	164708079	164741529	0.3287	SI
P3	3	185053227	185606415	-0.3116	C3orf65, LIPH, MAP3K13, SENP2, TMEM41A, IGF2BP2
P3	5	356222	652628	0.532	C5orf55, EXOC3, LOC100310782, LOC25845, SLC9A3, AHRR, CEP72
P3	5	1066712	1460725	0.8438	CLPTM1L, SLC6A18, SLC6A19, SLC6A3, TERT, SLC12A7
P3	5	1462905	1546190	0.6059	LPCAT1
P3	5	1719263	2169608	0.9323	IRX4, MRPL36, NDUFS6
P3	5	2691725	3178640	1.0931	C5orf38, IRX2
P3	5	15757466	15759079	-0.5952	FBXL7
P3	5	58108501	58112967	0.7493	RAB3C
P3	5	154175159	154177559	-0.628	LARP1
P3	7	23547300	23561677	-0.4563	TRA2A
P3	7	72873812	72956751	-0.3341	BAZ1B, BCL7B
P3	7	77745261	77749286	-0.7561	MAGI2
P3	7	89865734	89865734	0.5168	STEAP2
P3	7	156797723	156803143	0.6606	MNX1
P3	8	39362828	39370059	0.5543	ADAM3A
P3	8	73145540	73153504	-0.4703	LOC392232
P3	8	88599657	89106420	0.3249	DCAF4L2, MMP16
P3	8	89109171	89111821	1.0541	MMP16
P3	8	89114045	89148404	0.3242	MMP16
P3	8	89634037	91313748	0.3117	CALB1, DECR1, NBN, RIPK2, OSGIN2
P3	8	91549184	92390788	0.3314	LOC100127983, LRRC69, NECAB1, OTUD6B, TMEM55A, TMEM64, SLC26A7
P3	8	93246028	93976521	0.6327	C8orf83
P3	8	95296318	95613411	0.4162	RAD54B, KIAA1429
P3	8	96416518	97643806	0.4963	GDF6, LOC100500773, MTERFD1, PTDSS1, SDC2, UQCRB
P3	8	97647521	97771687	0.3175	PGCP
P3	8	98082043	98594546	0.8814	TSPYL5, PGCP
P3	8	98597338	98827351	0.7297	MTDH, LAPTM4B
P3	8	98829265	99590469	0.908	HRSP12, KCNS2, NIPAL2, RPL30, SNORA72, C8orf47, MATN2, POP1, LAPTM4B, STK3
P3	8	99593316	99875847	0.721	STK3
P3	8	99877979	100176302	0.531	OSR2, VPS13B
P3	8	100177905	100722875	0.747	MIR599, MIR875
P3	8	100725296	100992880	0.551	COX6C, RGS22
P3	8	100999727	101263795	0.6918	POLR2K, FBXO43, SPAG1, RGS22
P3	8	101268157	101374146	0.5842	RNF19A
P3	8	101376435	101599331	0.7985	ANKRD46, SNX31
P3	8	101600903	101666897	0.6093	SNX31
P3	8	101706321	101778571	0.8299	PABPC1
P3	8	101811516	102161308	0.5372	FLJ42969, YWHAZ
P3	8	102164240	102293727	0.3943	ZNF706
P3	8	103229996	103233136	0.3008	RRM2B
P3	8	109674156	109953332	0.8055	TMEM74
P3	8	109972180	110162421	0.7677	TRHR
P3	8	110237759	110310048	0.6244	NUDCD1
P3	8	110326330	110639153	0.7037	PKHD1L1, EBAG9, ENY2, NUDCD1, SYBU
P3	8	110641369	110938282	0.8688	SYBU
P3	8	110939920	111905715	0.6744	KCNV1
P3	8	123415403	124532775	0.735	ATAD2, C8orf76, LOC100131726, WDYHV1, ZHX2, DERL1, FAM83A, WDR67, ZHX1, FBXO32
P3	8	124534753	124805714	0.9065	KLHL38, ANXA13, FBXO32, FAM91A1
P3	8	124810081	125181601	0.7799	FER1L6, FAM91A1
P3	8	125249247	125549360	0.5813	RNF139, TMEM65, TRMT12, TATDN1
P3	8	125550939	125570324	1.3216	NDUFB9, TATDN1, MTSS1
P3	8	125572967	125594534	0.6702	MTSS1
P3	8	125597151	125908133	1.0831	MTSS1
P3	8	125956049	126309335	0.7625	KIAA0196, SQLE, ZNF572, LOC157381, NSMCE2
P3	8	126311427	126360617	1.0233	NSMCE2
P3	8	126364791	126522298	0.8018	TRIB1, NSMCE2
P3	8	127160520	127606221	0.9022	FAM84B
P3	8	128740198	128809047	0.6085	MIR1204, MYC, PVT1
P3	8	128811235	128998251	1.1808	PVT1, MIR1205
P3	8	129000016	129637875	1.3517	MIR1206, MIR1207, MIR1208, PVT1
P3	8	130063462	130501786	0.6579	LOC728724
P3	8	130824788	131025093	0.3435	FAM49B
P3	8	131034678	131557372	0.4824	ASAP1, ASAP1-IT
P3	8	131574794	131810554	0.605	ADCY8
P3	8	131812254	132084617	0.441	ADCY8
P3	8	133527186	133573862	0.3116	HPYR1
P3	8	133576152	133591337	0.3754	LRRC6
P3	8	133594575	133608214	0.6546	LRRC6
P3	8	133610491	133670367	0.3532	LRRC6
P3	8	133673594	133982755	0.5642	PHF20L1, TMEM71, LRRC6, TG
P3	8	133985207	134167791	0.7561	SLA, TG
P3	8	134171468	134864724	0.4808	NDRG1, ST3GAL1, WISP1
P3	8	135410428	135958668	0.4413	MIR30B, MIR30D, ZFAT-AS, ZFAT
P3	8	140449287	140941573	1.029	KCNK9, TRAPPC9
P3	8	140944221	140964077	0.8655	TRAPPC9
P3	8	140967103	141724954	0.7028	CHRAC1, EIF2C2, TRAPPC9, PTK2
P3	8	141728298	141869660	0.8617	PTK2
P3	8	141901159	142000137	1.0784	PTK2
P3	8	142003104	142149040	0.8935	PTK2, DENND3
P3	8	142153008	143019316	1.0765	FLJ43860, GPR20, LOC731779, SLC45A4, PTP4A3, DENND3
P3	8	143022047	143957505	0.8226	ARC, BAI1, C8orf55, GML, LY6D, LYPD2, NCRNA00051, SLURP1, TSNARE1, JRK, LY6K, LYNX1, PSCA, CYP11B1
P3	8	143959100	144653445	0.6433	C8orf31, C8orf51, CYP11B2, GLI4, GPIHBP1, LOC100133669, MAFA, RHPN1, TOP1MT, ZC3H3, ZFP41, ZNF696, GSDMD, LY6E, LY6H, CYP11B1, C8orf73
P3	8	144656497	144700841	0.3688	NAPRT1, PYCRL, TIGD5, TSTA3, EEF1D
P3	8	145206853	145323382	0.3324	SCXA, SCXB, HEATR7A
P3	8	145324467	145518999	0.571	BOP1, HSF1
P3	8	145564119	145579073	0.4859	C8ORFK29
P3	8	145581728	146022273	0.6477	ADCK5, ARHGAP39, CPSF1, FOXH1, GPR172A, GPT, KIFC2, LRRC14, LRRC24, MFSD3, MGC70857, MIR1234, MIR939, NFKBIL2, PPP1R16A, RECQL4, ZNF251, ZNF34, CYHR1, RPL8, SLC39A4, VPS28, FBXL6
P3	9	2824482	2834839	-0.6154	KIAA0020
P3	9	15665922	15668483	0.58	C9orf93
P3	9	21929810	21973728	-0.3972	C9orf53, CDKN2A
P3	9	75261297	75269484	-0.4098	TMC1
P3	9	98649720	98655447	0.6731	C9orf102
P3	9	140881615	140891664	-0.5325	CACNA1B
P3	10	12155940	12159460	-0.9063	DHTKD1
P3	10	12251054	12262388	-0.514	CDC123
P3	10	134598309	134602478	1.2846	NKX6-2
P3	11	18654685	18656654	-0.9435	SPTY2D1
P3	11	67914488	67946295	-0.3076	SUV420H1
P3	12	2987650	3008716	-0.333	C12orf32, TULP3
P3	12	53677383	53709710	-0.3681	C12orf10, PFDN5, ESPL1, AAAS
P3	12	53759861	53784718	-0.4243	SP1
P3	12	101195081	101197133	-0.6574	ANO4
P3	12	109038321	109043891	0.3385	CORO1C
P3	12	125033116	125038175	-0.598	NCOR2
P3	13	50363797	50367092	0.8092	KPNA3
P3	14	67936498	67969087	0.3364	TMEM229B
P3	16	56921712	56924287	0.6426	SLC12A3
P3	16	67444996	68258603	-0.3073	AGRP, ATP6V0D1, C16orf48, C16orf86, CENPT, CTRL, DDX28, DPEP2, DUS2L, EDC4, HSD11B2, LCAT, NRN1L, NUTF2, PSKH1, PSMB10, RANBP10, RLTPR, THAP11, TSNAXIP1, ACD, CTCF, DPEP3, FAM65A, GFOD2, NFATC3, PARD6A, SLC12A4, ZDHHC1
P3	16	68723501	69951979	-0.3164	CDH1, CIRH1A, COG8, CYB5B, MIR1538, NIP7, NOB1, PDF, SNTB2, TERF2, TMCO7, TMED6, VPS4A, CHTF8, HAS3, NFAT5, NQO1, WWP2, CDH3
P3	16	71514401	72051058	-0.3026	KIAA0174, PHLPP2, PKD1L3, SNORA70D, SNORD71, TAT, ZNF821, AP1G1, ATXN1L, CHST4, MARVELD3, ZNF19, DHODH
P3	17	9314525	9527709	-0.3385	STX8, WDR16
P3	17	37592918	37604153	-0.6103	MED1
P3	17	62579392	62585452	-0.5397	SMURF2
P3	18	8072108	8101015	0.321	PTPRM
P3	18	30535082	30542934	-0.5221	C18orf34
P3	18	33674100	33690258	-0.371	SLC39A6
P3	19	6751537	7198717	-0.3962	EMR1, EMR4P, FLJ25758, MBD3L2, MBD3L3, MBD3L4, MBD3L5, SH2D3A, VAV1, ZNF557, INSR
P3	19	43721234	43738331	0.3853	LOC284344
P3	19	45864578	46499562	-0.3377	CD3EAP, DMWD, FBXO46, FOXA3, GIPR, GPR4, IRF2BP1, MIR330, MIR642A, MIR642B, MYPOP, NANOS2, NOVA2, PPM1N, RSPH6A, SIX5, SYMPK, VASP, DMPK, EML2, ERCC1, FOSB, OPA3, PPP1R13L, QPCTL, RTN2, SNRPD2, ERCC2, CCDC61
P3	19	46823516	48898230	-0.3201	BSPH1, C5AR1, CABP5, CALM3, CCDC114, CCDC8, CCDC9, CRX, DACT3, DHX34, EHD2, ELSPBP1, EMP3, GLTSCR1, GLTSCR2, GNG8, GPR77, GRLF1, KDELR1, KPTN, LIG1, MIR3190, MIR3191, MIR320E, NAPA, NPAS1, PNMAL2, PPP5C, PRR24, PTGIR, SEPW1, SLC8A2, SNAR-C3, SNAR-C4, SNAR-E, SNORD23, SULT2A1, SYNGR4, TMEM143, TMEM160, TPRX1, ZC3H4, ZNF114, ZNF541, AP2S1, BBC3, CARD8, FKRP, MEIS3, PLA2G4C, PNMAL1, PRKD2, SAE1, SLC…
P3	19	48900748	48907914	0.5308	GRIN2D
P3	19	48911038	49653721	-0.3092	C19orf73, CA11, CGB, CGB1, CGB2, CGB5, CGB7, CGB8, DBP, DHDH, FAM83E, FGF21, FTL, FUT1, GRWD1, HSD17B14, IZUMO1, KCNA7, LHB, LIN7B, LMTK3, NTF4, NTN5, NUCB1, PPP1R15A, RASIP1, RPL18, RUVBL2, SEC1, SNAR-G1, SNAR-G2, SNRNP70, SPACA4, SPHK2, TULP2, BAX, BCAT2, CYTH2, FUT2, GYS1, KCNJ14, MAMSTR, PLEKHA4, SULT2B1, GRIN2D, PPFIA3
P3	19	49657243	49663183	0.3946	HRC, TRPM4
P3	19	49665918	51498179	-0.3134	ACPT, C19orf76, CCDC155, CLEC11A, FAM71E1, FLJ26850, FLT3LG, GPR32, IZUMO2, JOSD2, KCNC3, KLK1, KLK4, KLKP1, LOC342918, LOC645971, LRRC4B, MED25, MIR150, MIR4324, MYBPC2, NAPSA, NAPSB, NOSIP, NR1H2, PIH1D1, PNKP, POLD1, PRR12, PRRG2, PTH2, PTOV1, RCN3, RPL13A, RPL13AP5, RPS11, RRAS, SCAF1, SHANK1, SIGLEC16, SLC17A7, SLC6A16, SNAR-D, SNAR-F, SNORD32A, SNORD33, SNORD34, SNORD35A, SNORD35B, SNORD88A…
P3	20	1573410	1583162	0.6188	SIRPB1
P3	20	13859516	13864659	0.4653	SEL1L2
P3	20	15453025	15462823	-0.4248	MACROD2
P3	20	18568084	18570435	1.4927	DTD1
P3	20	52111778	52118963	0.309	TSHZ2
P3	22	17081843	17086819	-0.4761	psiTPTE22
P3	22	17266916	17271815	-0.6518	XKR3
P3	22	46217042	46227366	0.4516	ATXN10
P4	1	4261772	4803886	0.3553	LOC284661, AJAP1
P4	1	4807008	5595992	0.4206	AJAP1
P4	1	5599565	6057882	0.3329	NPHP4
P4	1	10573222	11707079	0.3006	ANGPTL7, C1orf127, MTOR, PTCHD2, SRM, TARDBP, UBIAD1, CASZ1, EXOSC10, MASP2, PEX14
P4	1	12500215	15243006	0.3481	AADACL4, C1orf158, DHRS3, HNRNPCL1, LOC440563, LOC649330, LRRC38, PRAMEF1, PRAMEF10, PRAMEF11, PRAMEF12, PRAMEF13, PRAMEF16, PRAMEF17, PRAMEF2, PRAMEF3, PRAMEF4, AADACL3, PDPN, PRAMEF14, PRAMEF15, PRAMEF18, PRAMEF19, PRAMEF20, PRAMEF21, PRAMEF22, PRAMEF5, PRAMEF6, PRAMEF7, PRAMEF8, PRAMEF9, PRDM2, SNORA59A, SNORA59B, VPS13D, KAZ
P4	1	15867295	15871302	0.5088	DNAJC16
P4	1	17336266	21569714	0.3095	ACTL8, AKR7A2, AKR7A3, CAMK2N1, CAPZB, CDA, DDOST, FAM43B, HP1BP3, HTR6, IFFO2, IGSF21, KIAA0090, KLHDC7A, LOC339505, MRTO4, MUL1, OTUD3, PADI1, PADI2, PADI3, PADI4, PADI6, PINK1, PLA2G2C, PLA2G2D, PLA2G2E, PLA2G2F, PLA2G5, RNF186, SDHB, TAS1R2, TMCO4, UBR4, UBXN10, VWA5B1, AKR7L, ALDH4A1, ARHGEF10L, C1orf151, EIF4G3, KIF17, NBL1, PAX7, PLA2G2A, PQLC2, RCC2, SH2D5, ATP13A2, ECE1
P4	1	22361889	22684447	0.307	WNT4, CDC42
P4	1	22686455	23083378	0.39	C1QA, C1QB, C1QC, EPHA8, ZBTB40, EPHB2
P4	1	47901635	47905028	-0.6793	FOXD2
P4	1	67252093	68191597	0.31	C1orf141, GADD45A, IL12RB2, IL23R, INSL5, SLC35D1, MIER1, SERBP1, WDR78, GNG12
P4	1	71353949	73540463	0.4353	MIR186, NEGR1, ZRANB2, PTGER3
P4	1	74127357	74646886	0.4153	LRRIQ3
P4	1	113506953	113686007	-0.3126	LRIG2
P4	1	121304451	121355835	-0.3076	EMBP1
P4	1	178071050	178075816	0.7423	RASAL2
P4	2	213231358	213255835	0.359	ERBB4
P4	3	86994612	86996731	0.7982	VGLL3
P4	4	48359183	48361092	0.6897	SLAIN2
P4	6	15633221	15634986	0.7443	DTNBP1
P4	6	26387968	26394135	-0.4205	BTN2A2
P4	7	127665245	127671028	-0.7384	SND1, LRRC4
P4	7	141785199	141787662	-1.3416	MGAM
P4	8	8148050	8249500	-0.3644	SGK223
P4	8	19164514	19248339	-0.3616	SH2D4A
P4	8	103284990	103298769	0.3064	UBR5
P4	9	93564261	93564261	-2.3594	SYK
P4	10	13219265	13228292	-0.5368	MCM10
P4	10	134598309	134602478	-1.2652	NKX6-2
P4	11	2802393	2812280	0.4672	KCNQ1
P4	11	88670223	88680807	0.7548	GRM5
P4	11	108614590	108617649	-0.5779	DDX10
P4	14	72608480	72619280	0.5054	RGS6
P4	15	38548457	38566085	-0.423	SPRED1
P4	15	40982556	42134327	-0.3468	C15orf62, CHP, DLL4, DNAJC17, EXD1, FAM82A2, GCHFR, INO80, ITPKA, JMJD7, LOC729082, MIR626, NDUFAF1, OIP5, RHOV, RPAP1, RTF1, TYRO3, VPS18, ZFYVE19, CHAC1, LTK, MAPKBP1, MGA, NUSAP1, PPP1R14D, RAD51, SPINT1, PLA2G4B, JMJD7-PLA2G4B
P4	15	50304306	50312786	0.502	ATP8B4
P4	15	52022092	52032788	-0.3882	LYSMD2
P4	15	98363490	98368662	0.6318	LOC91948
P4	16	60334	565226	0.3032	ARHGDIG, DECR2, HBA1, HBA2, HBM, HBQ1, HBZ, ITFG3, LOC100134368, MRPL28, NME4, PDIA2, POLR3K, RHBDF1, SNRNP25, TMEM8A, AXIN1, LUC7L, MPG, NPRL3, RGS11, RAB11FIP3
P4	16	4931167	4958459	0.5415	UBN1, PPL
P4	16	13820875	14482004	0.3362	ERCC4, MIR193B, MIR365-1, MKL2
P4	16	14529031	14750990	0.3259	PARN, BFAR
P4	16	24161025	25260556	0.3309	AQP8, CACNG3, SLC5A11, TNRC6A, ARHGAP17, LCMT1, RBBP6, PRKCB, ZKSCAN2
P4	16	25743249	26113509	0.342	HS3ST4
P4	16	55796477	55819304	0.3877	CES1P1
P4	16	56921712	56927331	0.3101	SLC12A3
P4	16	65121456	65124691	-0.642	CDH11
P4	17	1529745	1537735	-0.679	SLC43A2, SCARF1
P4	17	31554708	31568500	-0.3135	ACCN1
P4	18	47375498	47379176	0.5092	MYO5B
P4	19	259395	8746480	-0.3071	ABCA7, ACER1, ACSBG2, ADAMTS10, ADAMTSL5, ADAT3, ALKBH7, AMH, ANKRD24, APBA3, APC2, ARID3A, ARRDC5, ATCAY, AZU1, BTBD2, C19orf10, C19orf20, C19orf21, C19orf22, C19orf23, C19orf24, C19orf25, C19orf26, C19orf30, C19orf34, C19orf35, C19orf45, C19orf59, C19orf70, C19orf71, C19orf77, C2CD4C, C3, CCDC94, CCL25, CD70, CDC34, CFD, CHAF1A, CLEC4G, CLEC4GP1, CLPP, CREB3L3, CSNK1G2, CTXN1, DAPK3, DENND1C, D…
P4	22	17425621	17454487	-0.3629	GAB4
P4	22	45328017	45336828	-0.5497	PHF21B
P5	1	14890	23427	0.6209	WASH7P
P5	1	25915	46259	0.7432	FAM138A, FAM138F, WASH7P
P5	1	61253	87671	0.5734	OR4F5
P5	1	10539646	10543712	-0.5186	PEX14
P5	1	22052524	22084119	-0.3677	USP48
P5	1	28587496	29080118	-0.308	RNU11, SNHG12, SNORA16A, SNORA44, SNORA61, SNORD99, GMEB1, MED18, PHACTR4, RAB42, RCC1, SNHG3, TAF12, TRNAU1AP, SESN2, YTHDF2
P5	1	32936142	33165223	-0.3158	ZBTB8A, ZBTB8OS, RBBP4, ZBTB8B, SYNC
P5	1	34354714	34364084	0.4864	CSMD2
P5	1	52924112	52991226	-0.3262	ZCCHC11
P5	1	53224308	53329586	-0.3429	ZYG11B, ZYG11A
P5	1	82286895	82289205	-0.6021	LPHN2
P5	1	86290475	86299860	-0.413	COL24A1
P5	1	113439508	113610289	-0.3517	AKR7A2P1, SLC16A1
P5	1	153809492	153837594	-0.4271	GATAD2B
P5	1	153950970	154178825	-0.3094	C1orf189, MIR190B, RAB13, RPS27, NUP210L, TPM3
P5	1	165500673	165507334	0.5229	LOC400794
P5	1	168024266	168026052	-0.9062	DCAF6
P5	1	200014805	200019255	0.5486	NR5A2
P5	1	203738817	203916457	-0.314	SNRPE, ZBED6, ZC3H11A, LAX1
P5	1	249139858	249180113	0.4765	ZNF692, ZNF672
P5	1	249183207	249238555	0.6971	PGBD2
P5	2	25798	54484	0.9561	FAM110C
P5	2	27110015	27113000	-0.6891	DPYSL5
P5	2	43941150	43942785	0.9653	PLEKHH2
P5	2	63823863	63828014	-0.3907	MDH1
P5	2	64101379	64103715	0.7314	UGP2
P5	2	73982356	74054954	-0.3072	C2orf78, DUSP11
P5	2	96764037	96781122	0.3146	ADRA2B
P5	2	114324432	114380170	0.659	FAM138B, WASH2P, DDX11L2, RPL23AP7
P5	2	114381006	114412436	0.3575	RABL2A, RPL23AP7
P5	2	131890768	131892377	1.0438	PLEKHB2
P5	2	201795826	201898755	-0.3099	ORC2, FAM126B
P5	2	242787454	242806095	0.3227	PDCD1
P5	2	242975925	243175942	0.3781	LOC728323
P5	3	9457143	9466636	0.3421	SETD5
P5	3	12604629	12657936	-0.3032	MKRN2, RAF1
P5	3	12660246	12662975	0.5634	RAF1
P5	3	51113414	51118246	0.3815	DOCK3
P5	3	51670077	51693984	-0.3045	RAD54L2
P5	3	61867712	61878606	0.649	PTPRG
P5	3	133119853	133128487	0.374	BFSP2
P5	3	140179428	140181821	0.8922	CLSTN2
P5	3	194073756	194076560	-0.5812	LRRC15
P5	4	10199	100724	0.6489	ZNF595, ZNF718
P5	4	3254469	3257984	-0.5691	C4orf44
P5	4	3681143	3803588	0.313	ADRA2C
P5	4	49063985	49066883	-0.5279	CWH43
P5	4	96422112	96446271	0.357	UNC5C
P5	4	119028480	119030217	0.8541	NDST3
P5	5	10627256	10638335	0.4119	ANKRD33B
P5	5	133920224	134183309	-0.3433	CAMLG, DDX46, SEC24A, SAR1B, C5orf24
P5	5	159532833	159590459	-0.3493	PWWP2A
P5	5	175900000	175906289	0.4331	FAF2
P5	5	180786493	180904634	0.4238	OR4F16, OR4F29, OR4F3
P5	6	7217532	7228632	0.3299	RREB1
P5	6	11041650	11048722	0.6362	ELOVL2
P5	6	36430548	36446231	-0.3565	KCTD20
P5	6	74174702	74218892	-0.5026	MTO1
P5	6	108765134	108769894	-0.7789	LACE1
P5	6	168275741	168280315	-0.7283	MLLT4
P5	7	104933226	105244383	-0.3066	EFCAB10, PUS7, RINT1
P5	8	156648	169853	0.5113	RPL23AP53
P5	8	3325976	3333230	0.7169	CSMD1
P5	8	21918363	21926443	0.3483	EPB49
P5	8	30009498	30019168	-0.5238	DCTN6
P5	8	52255092	52257539	0.6821	PXDNL
P5	8	141453554	141466604	-0.3825	TRAPPC9
P5	8	146196258	146207727	0.3487	ZNF252
P5	8	146219642	146293376	0.6502	C8orf33, C8orf77, TMED10P1, ZNF252
P5	9	12058	45710	0.6666	FAM138C, WASH1
P5	9	71849612	71852682	0.4162	TJP2
P5	9	132677074	132887255	-0.3021	FNBP1, GPR107
P5	9	132947616	132951620	-0.6833	NCS1
P5	10	62003	171262	0.3612	TUBB8
P5	10	71965412	71969190	-0.845	PPA1
P5	10	73900913	73970346	-0.3322	ASCC1
P5	10	74221068	74499307	-0.3088	CBARA1, MIR1256, CCDC109A
P5	10	104941312	105090182	-0.3836	INA, LOC729020, NT5C2, PCGF6
P5	10	117310333	117313931	0.303	ATRNL1
P5	10	121329055	121397376	-0.3082	TIAL1
P5	10	135474740	135521343	0.5278	DUX2, DUX4, DUX4L2, DUX4L3, DUX4L5, DUX4L6, DUX4L7
P5	11	9265685	9559272	-0.3287	IPO7, LOC644656, SNORA23, ZNF143, TMEM41B, DENND5A
P5	11	28042481	28044306	0.9988	KIF18A
P5	11	33724645	33738634	0.3882	CD59
P5	11	72388978	72397662	0.5139	ARAP1
P5	11	72991016	73057561	0.3207	P2RY6, ARHGEF17
P5	11	77684624	77686541	-0.8758	INTS4
P5	12	60034	214857	0.5857	FAM138D, LOC100288778, IQSEC3
P5	12	14772399	14775213	0.6375	GUCY2C
P5	12	51552193	51554239	-0.918	TFCP2
P5	12	110893573	111010468	-0.3526	C12orf24, RAD9B, VPS29, GPN3, PPTC7
P5	12	111928479	112040170	-0.3704	ATXN2
P5	12	118547671	118712755	-0.3304	PEBP1, TAOK3
P5	12	122341853	122400324	-0.367	PSMD9, WDR66
P5	12	133743447	133778636	0.5189	ZNF268
P5	13	30353347	30364594	-0.4211	UBL3
P5	13	115014950	115043789	0.3876	CDC16
P5	13	115046376	115109742	0.7337	UPF3A, ZNF828
P5	14	21789318	21794384	-0.5874	RPGRIP1
P5	14	51129261	51131122	-0.5839	SAV1
P5	14	68374388	68377393	-0.7277	RAD51L1
P5	14	102260645	102265268	-0.6446	PPP2R5C
P5	15	41646190	41650075	-0.6128	NUSAP1
P5	15	43919667	43924230	0.429	CATSPER2
P5	15	50501080	50505015	0.4775	SLC27A2
P5	15	55664502	55745463	-0.3466	FLJ27352, MIR628, CCPG1, DYX1C1
P5	15	73850337	73854170	-0.4954	C15orf60, NPTN
P5	15	101419113	101421247	0.8591	ALDH1A3
P5	15	102442770	102465296	0.5491	OR4F4
P5	15	102466959	102511558	0.8429	FAM138E, WASH3P
P5	15	102515529	102520908	0.4412	DDX11L9, WASH3P
P5	16	93628	129380	0.7803	POLR3K, RHBDF1, SNRNP25, MPG
P5	16	131280	172981	0.3918	MPG, NPRL3
P5	16	4502949	4514302	-0.427	DNAJA3, NMRAL1
P5	16	12753070	12755070	-0.8636	CPPED1
P5	16	81527593	81540184	0.3256	CMIP
P5	16	90094425	90289044	0.3282	C16orf3, LOC100130015, PRDM7, GAS8
P5	17	1282266	1329065	-0.4445	YWHAE, CRK
P5	17	1924044	1926360	0.5925	RTN4RL1
P5	17	29060396	29241181	-0.3185	ATAD5, C17orf42, CRLF3, SUZ12P
P5	17	37429136	37685241	-0.3123	MED1, FBXL20, CDK12
P5	17	37885447	37885447	0.8763	C17orf37
P5	17	39914327	39923398	0.3125	JUP
P5	17	56784092	56939664	-0.3765	PPM1E
P5	17	62568345	62576577	-0.6676	SMURF2
P5	17	73557231	73560157	0.6074	LLGL2
P5	17	80517775	80548449	-0.3912	FOXK2
P5	18	12635694	12649817	-0.4453	SPIRE1
P5	18	13641452	13646386	-0.6961	C18orf1
P5	18	35060944	35070145	0.717	CELF4
P5	18	77935890	78015054	0.7001	PARD6G
P5	19	70172	106407	0.6991	FAM138A, FAM138F, WASH5P
P5	19	12944230	12961409	-0.4235	MAST1
P5	19	32930197	32940153	0.3714	DPY19L3
P5	19	38168812	38175289	-0.7074	ZNF781
P5	19	39470551	39563094	-0.339	FBXO27
P5	19	48294716	48370688	-0.3113	CRX, TPRX1
P5	19	48374583	48403324	-0.6587	SULT2A1
P5	19	48407140	48537613	-0.3159	BSPH1, ELSPBP1, SNAR-C3, SNAR-C4, SNAR-A1, SNAR-A10, SNAR-A11, SNAR-A12, SNAR-A13, SNAR-A14, SNAR-A2, SNAR-A3, SNAR-A4, SNAR-A5, SNAR-A6, SNAR-A7, SNAR-A8, SNAR-A9, SNAR-C1, SNAR-C2, SNAR-C5, CABP5
P5	19	55474419	55527086	-0.3446	NLRP2, GP6
P5	19	56176419	56191581	0.5634	U2AF2, EPN1
P5	19	59042898	59092508	0.771	LOC100131691, TRIM28, UBE2M, CHMP2A, MZF1, MGC2752
P5	19	59095359	59113905	0.4532	MGC2752
P5	20	1561459	1580900	0.4831	SIRPB1
P5	20	32084418	32196401	-0.3063	CBFA2T2
P5	20	34404177	34512962	-0.3381	PHF20
P5	20	35553172	35664203	-0.3616	SAMHD1, RBL1
P5	20	62851862	62961415	0.3362	PCMTD2, MYT1
P5	21	48019456	48061904	0.5591	S100B, PRMT2
P5	21	48064134	48092015	1.0055	PRMT2
P5	22	23576468	23580430	0.7942	BCR
P5	22	24380302	24390004	1.051	GSTT1, GSTTP2
P5	22	41410302	41552920	-0.3797	MIR1281, EP300
P5	22	50848528	50862295	-0.368	PPP6R2
P5	22	51132803	51237463	0.5161	ACR, RABL2B, SHANK3, RPL23AP82
P5	X	2970227	3022983	-0.3563	ARSF
P5	X	54272214	54456917	-0.3394	WNK3
P5	X	77052613	77210596	-0.3518	COX7B, MAGT1, ATP7A
P5	X	155167540	155215617	0.3087	VAMP7
P5	X	155218004	155232831	0.579	IL9R
P5	Y	15460472	15482266	-1.508	UTY
P5	Y	16747804	16750681	-1.3653	NLGN4Y
P6	1	14890	41206	0.537	FAM138A, FAM138F, WASH7P
P6	1	54022	100751	0.4781	OR4F5
P6	1	33261549	33272262	0.5922	YARS
P6	1	33387766	33508386	-0.3632	AK2, RNF19B
P6	1	43769013	43771932	-0.9122	TIE1
P6	1	117990907	117997003	1.308	MAN1A2
P6	1	120407508	120521905	0.3162	ADAM30, NOTCH2
P6	1	145812162	145818702	-0.5867	GPR89A
P6	1	249102503	249238555	0.6833	MIR3124, SH3BP5L, ZNF672, PGBD2, ZNF692
P6	2	10702	142172	0.5347	FAM110C
P6	2	33171127	33173197	1.3907	LOC100271832, LTBP1
P6	2	100516701	100519016	2.0879	AFF3
P6	2	109253653	109255556	1.5941	LIMS1
P6	2	114328505	114395716	0.4914	FAM138B, WASH2P, DDX11L2, RPL23AP7, RABL2A
P6	2	174109205	174111300	-1.6271	LOC339751
P6	2	240032242	240084633	0.4088	HDAC4
P6	2	243032195	243040217	1.0621	LOC728323
P6	2	243092998	243175942	0.6085	LOC728323
P6	3	1244688	1247111	1.8237	CNTN6
P6	4	10199	117346	0.4868	ZNF595, ZNF718
P6	5	105503	201522	0.5132	LRRC14B, PLEKHG4B
P6	5	127767744	127770494	3.0404	FBN2
P6	7	19969	227765	0.3932	FAM20C
P6	7	1921035	2288636	0.3614	FTSJ2, MAD1L1, NUDT1
P6	7	30600901	31177823	0.3102	ADCYAP1R1, CRHR2, FAM188B, GARS, GHRHR, INMT, AQP1
P6	7	55211099	55227626	0.9838	EGFR
P6	7	138841587	138845061	-1.2057	TTC26
P6	7	138985326	138990376	-1.0082	UBN2
P6	8	156648	240269	0.5459	RPL23AP53, ZNF596
P6	8	78376330	81927247	0.4918	FAM164A, IL7, MRPS28, STMN2, ZNF704, HEY1, PKIA, TPD52, ZBTB10, PAG1
P6	8	82156910	85109621	0.4881	CHMP4C, FABP12, FABP4, FABP5, FABP9, PMP2, SLC10A5, IMPA1, SNX16, ZFAND1, RALYL
P6	8	85847876	87178193	0.7367	ATP6V0D2, CA13, CA2, CA3, LRRCC1, PSKH2, C8orf59, CA1, E2F5, REXO1L1, REXO1L2P
P6	8	87196319	88859222	0.7369	CNBD1, CNGB3, CPNE3, FAM82B, SLC7A13, WWP1
P6	8	88862589	90162715	0.4671	DCAF4L2, MMP16
P6	8	91807354	91817764	0.6618	NECAB1
P6	8	92020590	95496235	0.4993	C8orf39, FAM92A1, LOC642924, LRRC69, OTUD6B, RAD54B, RBM12B, C8orf83, CDH17, GEM, PDP1, RUNX1T1, SLC26A7, TMEM67, TMEM55A
P6	8	95497992	98514993	0.3675	C8orf37, C8orf38, CCNE2, DPY19L4, GDF6, INTS8, LOC100288748, LOC100500773, MIR3150, MIR3150B, MTERFD1, PGCP, PLEKHF2, PTDSS1, SDC2, TSPYL5, UQCRB, ESRP1, KIAA1429, TP53INP1
P6	8	98832366	98956106	0.324	LAPTM4B, MATN2
P6	8	98958992	98960967	-1.514	MATN2
P6	8	98962841	100408054	0.3153	HRSP12, KCNS2, NIPAL2, RPL30, SNORA72, STK3, C8orf47, OSR2, POP1, VPS13B, MATN2
P6	8	100539312	102870485	0.6205	ANKRD46, COX6C, FLJ42969, GRHL2, MIR599, MIR875, NACAP1, PABPC1, POLR2K, RGS22, SNX31, FBXO43, NCALD, RNF19A, SPAG1, YWHAZ, ZNF706
P6	8	102872566	106988788	0.8623	ATP6V1C1, C8orf56, CTHRC1, DCAF13, DPYS, LOC100499183, MIR3151, ODF1, SLC25A32, TM7SF4, UBR5, ZFPM2, AZIN1, BAALC, FZD6, KLF10, LRP12, RIMS2, RRM2B
P6	8	106990970	108591649	1.1765	ABRA, ANGPT1, OXR1
P6	8	108893943	109685326	0.3019	EIF3E, RSPO2, TTC35
P6	8	109770248	110310048	0.6382	TMEM74, TRHR, NUDCD1
P6	8	110326330	110593974	0.6626	PKHD1L1, EBAG9, ENY2, NUDCD1, SYBU
P6	8	110595949	110600173	1.8088	SYBU
P6	8	110602070	113817221	0.613	KCNV1, MIR2053, SYBU, CSMD3
P6	8	113820101	113846231	0.3253	CSMD3
P6	8	113849004	117108052	0.8555	TRPS1, CSMD3
P6	8	117628200	124283673	0.6272	C8orf76, C8orf85, COL14A1, COLEC10, DEPDC6, DSCC1, EIF3H, EXT1, HAS2, HAS2-AS, LOC100131726, MAL2, MED30, MIR3610, MRPL13, MTBP, NCRNA00255, NOV, RAD21, SNTB1, TAF2, TNFRSF11B, UTP23, ZHX2, DERL1, ENPP2, FAM83A, SAMD12, SLC30A8, WDR67, ZHX1
P6	8	124286048	125501152	0.4181	ATAD2, FAM91A1, FER1L6, KLHL38, RNF139, TMEM65, TRMT12, WDYHV1, ANXA13, FBXO32, ZHX1, TATDN1
P6	8	125505323	130715878	0.6336	FAM84B, KIAA0196, LOC157381, LOC727677, LOC728724, MIR1204, MIR1205, MIR1206, MIR1207, MIR1208, MTSS1, MYC, NDUFB9, NSMCE2, POU5F1B, PVT1, SQLE, TRIB1, ZNF572, TATDN1
P6	8	130720749	131894611	0.4724	ASAP1, ASAP1-IT, FAM49B, GSDMC, ADCY8
P6	8	131897379	131899367	1.6294	ADCY8
P6	8	131904086	132398711	0.5261	ADCY8
P6	8	132626208	136982757	0.7105	EFR3A, HHLA1, HPYR1, KCNQ3, KHDRBS3, LOC286094, LRRC6, MIR30B, MIR30D, OC90, TG, ZFAT-AS, NDRG1, PHF20L1, SLA, ST3GAL1, TMEM71, WISP1, ZFAT
P6	8	138516741	139821327	0.7207	FAM135B, COL22A1
P6	8	139823689	140256009	0.5373	COL22A1
P6	8	140564248	141097681	0.8023	KCNK9, TRAPPC9
P6	8	141099530	142139391	0.5996	CHRAC1, EIF2C2, PTK2, TRAPPC9, DENND3
P6	8	142142784	142351300	0.7428	SLC45A4, DENND3, LOC731779
P6	8	142353098	143453904	0.7955	FLJ43860, GPR20, NCRNA00051, PTP4A3, LOC731779, TSNARE1
P6	8	143456996	143657015	0.9775	BAI1, TSNARE1
P6	8	143666305	144698267	0.924	ARC, C8orf31, C8orf51, C8orf55, C8orf73, CYP11B2, GLI4, GML, GPIHBP1, LOC100133669, LY6D, LYPD2, MAFA, NAPRT1, PYCRL, RHPN1, SLURP1, TIGD5, TOP1MT, ZC3H3, ZFP41, ZNF696, CYP11B1, EEF1D, GSDMD, JRK, LY6E, LY6H, LY6K, LYNX1, PSCA, TSTA3
P6	8	144707710	145098618	0.9187	BREA2, EPPK1, FAM83H, LOC100128338, LOC100130274, MAPK15, MIR661, MIR937, NRBP2, PARP10, GRINA, PLEC, PUF60, SCRIB, ZNF623, ZNF707, SPATC1
P6	8	145102879	145288793	0.7199	CYC1, EXOSC4, GPAA1, KIAA1875, MAF1, OPLAH, SHARPIN, C8orf30A, HEATR7A
P6	8	145294571	145322042	0.3104	SCXA, SCXB
P6	8	145323382	145518999	1.0868	BOP1, HSF1
P6	8	145521545	145559151	0.3981	DGAT1, HSF1, SCRT1
P6	8	145564119	146088872	0.881	ADCK5, ARHGAP39, C8ORFK29, CPSF1, FOXH1, GPR172A, GPT, KIFC2, LRRC14, LRRC24, MFSD3, MGC70857, MIR1234, MIR939, NFKBIL2, PPP1R16A, RECQL4, ZNF251, ZNF34, ZNF517, ZNF7, COMMD5, CYHR1, FBXL6, RPL8, SLC39A4, VPS28
P6	8	146102288	146293376	0.8302	C8orf33, C8orf77, TMED10P1, ZNF252, ZNF16, ZNF250
P6	9	12058	45710	0.5846	FAM138C, WASH1
P6	9	165175	21583983	-0.3242	ACER2, AK3, BNC2, C9orf123, C9orf150, C9orf46, C9orf66, C9orf68, C9orf70, C9orf93, CD274, CDC37L1, CER1, DENND4C, DMRT1, DMRT3, ERMP1, FAM154A, FLJ35024, FLJ41200, GLDC, HAUS6, IFNA1, IFNA10, IFNA13, IFNA14, IFNA16, IFNA17, IFNA2, IFNA21, IFNA22P, IFNA4, IFNA5, IFNA6, IFNA7, IFNA8, IFNB1, IFNE, IFNW1, IL33, INSL4, INSL6, JAK2, KCNV2, KIAA0020, KIAA1797, KIAA2026, KLHL9, LOC389705, LOC554202, LOC6…
P6	9	21586890	23156308	-0.5549	C9orf53, CDKN2B-AS, DMRTA1, MTAP, CDKN2A, CDKN2B
P6	9	112818955	112823636	-2.318	AKAP2, PALM2-AKAP2
P6	10	87816157	87819438	1.1941	GRID1
P6	10	95175486	95181885	0.9699	MYOF
P6	10	103631867	103635154	-0.9762	C10orf76
P6	10	134463901	135146281	0.3528	C10orf93, GPR123, KNDC1, MIR202, NKX6-2, TUBGCP2, UTF1, VENTX, ZNF511, ADAM8, INPP5A, CALY
P6	11	17400826	17840695	0.3305	ABCC8, MYOD1, KCNC1, KCNJ11, USH1C, SERGEF
P6	11	59366742	59373494	1.4538	OSBP
P6	11	78641778	78646719	-0.5077	ODZ4
P6	12	60034	214857	0.6092	FAM138D, LOC100288778, IQSEC3
P6	12	218994	246305	0.3321	IQSEC3
P6	12	248711	255252	0.5739	LOC574538, IQSEC3
P6	12	1204239	1208653	-1.3281	ERC1
P6	12	133729380	133778636	0.4463	ZNF10, ZNF268
P6	13	115030803	115109742	0.5613	UPF3A, ZNF828, CDC16
P6	14	104491726	104498152	0.409	TDRD9
P6	15	37278151	37286761	1.1536	MEIS2
P6	15	49930170	49931866	1.0058	DTWD1
P6	15	102418101	102520908	0.467	DDX11L9, FAM138E, OR4F4, WASH3P
P6	16	93628	159516	0.9421	POLR3K, RHBDF1, SNRNP25, MPG, NPRL3
P6	16	165396	589800	0.4021	ARHGDIG, DECR2, HBA1, HBA2, HBM, HBQ1, HBZ, ITFG3, LOC100134368, MRPL28, NCRNA00235, NME4, PDIA2, TMEM8A, AXIN1, LUC7L, RAB11FIP3, RGS11, NPRL3, SOLH
P6	16	591614	1380942	0.5131	C16orf11, C1QTNF8, CCDC78, CHTF18, FAM173A, FAM195A, FBXL16, GNG13, JMJD8, LOC146336, METRN, MIR3176, MIR662, MSLNL, NARFL, NHLRC4, PRR25, RHBDL1, RHOT2, RPUSD1, SOX8, STUB1, TPSAB1, TPSB2, TPSD1, TPSG1, WDR24, WDR90, WFIKKN1, C16orf13, CACNA1H, HAGHL, LMF1, MSLN, PIGQ, RAB40C, SSTR5, UBE2I, SOLH
P6	16	1385175	1781696	0.4028	C16orf42, C16orf91, CCDC154, CRAMP1L, GNPTG, HN1L, IFT140, PTX4, TELO2, TMEM204, CLCN7, UNKL, BAIAP3, MAPK8IP3
P6	16	2004214	2324810	0.4378	C16orf79, CASKIN1, DNASE1L2, E4F1, GFER, MIR1225, MIR3180-5, MIR3677, MIR940, MLST8, NDUFB10, NPW, NTHL1, PGP, RAB26, RNF151, RPS2, SNHG9, SNORA10, SNORA64, SNORA78, SNORD60, SYNGR3, TBL3, TRAF7, ZNF598, DCI, NOXO1, PKD1, RNPS1, SLC9A3R2, TSC2, RPL3L
P6	16	2327394	5127232	0.3012	ABCA17P, ADCY9, ANKS3, C16orf59, C16orf71, C16orf90, CCDC64B, CCNF, CEMP1, CLDN6, CLDN9, CORO7, DNASE1, FAM100A, FLJ39639, FLJ42627, GLIS2, GLYR1, KCTD5, LOC283875, LOC342346, LOC652276, MIR3178, MMP25, MTRNR2L4, NAGPA, NLRC3, NMRAL1, NTN3, OR1F1, OR1F2P, OR2C1, PAM16, PAQR4, PPL, PRSS22, PRSS27, PRSS30P, PRSS33, PRSS41, ROGDI, SEC14L5, SLX4, SRL, SRRM2, TFAP4, TIGD7, TNFRSF12A, TRAP1, VASN, ZG16…
P6	16	5631338	6452837	0.5088	RBFOX1
P6	16	6458787	11721983	0.458	ATF7IP2, C16orf68, C16orf72, C16orf75, CIITA, CLEC16A, DEXI, EMP2, FAM18A, MIR548X, NUBP1, PMM2, PRM1, PRM2, PRM3, SOCS1, TEKT5, TMEM114, TMEM186, TNP2, USP7, ABAT, CARHSP1, GRIN2A, LITAF, RBFOX1
P6	16	11724810	12104988	0.3057	RSL1D1, SNN, TNFRSF17, TXNDC11, ZC3H7A, BCAR4, GSPT1, RUNDC2A
P6	16	12108023	14419845	0.4796	ERCC4, MIR193B, MIR365-1, MKL2, SNX29, CPPED1, SHISA9, RUNDC2A
P6	16	14541545	16768901	0.3855	ABCC6P2, BFAR, C16orf63, MIR3180-4, MIR484, NOMO1, NOMO3, NPIP, NTAN1, PDXDC1, PKD1P1, PLA2G10, RRN3, ABCC1, ABCC6, C16orf45, KIAA0430, MIR3179-1, MIR3179-2, MIR3179-3, MIR3180-1, MIR3180-2, MIR3180-3, MPV17L, MYH11, NDE1, PARN
P6	16	16873570	25785271	0.4377	ABCC6P1, ACSM1, ACSM2A, ACSM5, ANKS4B, AQP8, ARL6IP1, C16orf52, C16orf62, C16orf88, CACNG3, CDR2, CHP2, COG7, DCUN1D3, DNAH3, EEF2K, ERN2, GDE1, GGA2, GPR139, GPRC5B, HS3ST2, IGSF6, IQCK, LOC100132247, LOC100190986, LOC100271836, LOC641298, LOC653786, LOC728276, MIR548AA2, MIR548D2, NCRNA00169, NDUFAB1, NPIPL3, PALB2, PDILT, PLK1, POLR3E, RRN3P1, RRN3P3, SCNN1B, SCNN1G, SLC5A11, SLC7A5P2, SMG1, S…
P6	16	25788508	28199084	0.5285	C16orf82, FLJ21408, GTF3C1, KIAA0556, LOC283888, NSMCE1, GSG1L, IL21R, IL4R, JMJD5, HS3ST4, XPO6
P6	16	28201083	28203112	1.7549	XPO6
P6	16	28207221	28243076	0.5053	XPO6
P6	16	30695543	31998985	0.3984	AHSP, BCL7C, C16orf58, COX6A2, CSDAP1, FBXL19, ITGAD, ITGAX, KIAA0664L3, MIR762, NCRNA00095, ORAI3, PRSS36, PRSS53, PRSS8, PYDC1, RNF40, SETD1A, SLC5A2, SNORA30, SRCAP, STX1B, STX4, TRIM72, ZNF267, ZNF629, ZNF646, ZNF720, ZNF843, ARMC5, BCKDK, C16orf93, CTF1, FUS, HSD3B7, ITGAM, MYST1, PHKG2, PYCARD, TGFB1I1, VKORC1, ZNF668
P6	16	32860779	33005510	0.3193	SLC6A10P
P6	16	34199015	35185195	0.3876	FLJ26245, LOC146481, UBE2MP1, LOC100130700, LOC283914
P6	16	46517452	46607299	0.4495	ANKRD26P1
P6	16	46609457	47624350	0.6168	C16orf87, DNAJA2, ITFG1, MYLK3, NETO2, ORC6, SHCBP1, VPS35, GPT2, PHKB
P6	16	47626298	47861749	0.3133	PHKB
P6	16	85105526	85463880	0.3313	FAM92B, LOC400548, KIAA0513
P6	16	89921645	90074064	0.3966	CENPBD1, MC1R, TCF25, AFG3L1P, DEF8, TUBB3, SPIRE2, DBNDD1
P6	16	90076321	90148334	0.7315	C16orf3, GAS8, LOC100130015, PRDM7, DBNDD1
P6	17	172811	1998015	-0.3266	BHLHA9, C17orf97, DPH1, ELP2P, FAM101B, FAM57A, GEMIN4, GLOD4, LOC100306951, MIR132, MIR212, MIR22, MIR3183, NXN, OVCA2, PITPNA, PRPF8, RILP, RNMTL1, RPA1, RTN4RL1, SERPINF1, SLC43A2, SMYD4, TIMM22, TLCD2, TUSC5, ABR, C17orf91, CRK, HIC1, INPP5K, MYO1C, SCARF1, SERPINF2, VPS53, WDR81, YWHAE, RPH3AL, SMG6
P6	17	2002365	2582480	-0.4636	LOC284009, METT10D, MNT, SNORD91A, SNORD91B, SRR, TSR1, SGSM2, SMG6, PAFAH1B1
P6	17	2585887	16718983	-0.3082	ACAP1, ADORA2B, ALOX12, ALOX12B, ALOX12P2, ALOX15, AMAC1L3, ARHGAP44, ATP1B2, AURKB, BCL6B, C17orf100, C17orf107, C17orf44, C17orf48, C17orf59, C17orf61, C17orf68, C17orf74, C17orf87, C1QBP, CCDC144A, CDRT1, CDRT15, CDRT15L1, CDRT15P, CDRT4, CDRT7, CENPV, CHRNB1, CHRNE, COX10, CYB5D1, DERL2, DHRS7C, DHX33, DNAH2, DVL2, EFNB3, EIF4A1, FAM106C, FBXO39, FGF11, FXR2, GABARAP, GLP2R, GLTPD2, GP1BA, GP…
P6	17	18408921	20071489	-0.3296	AKAP10, B9D1, CCDC144B, FAM106A, FAM18B1, FAM83G, FBXW10, FOXO3B, GRAP, GRAPL, LOC220594, MIR1180, PRPSAP2, RNF112, SLC47A1, TBC1D28, TRIM16L, ZNF286B, ALDH3A1, ALDH3A2, EPN2, MAPK7, MFAP4, SLC47A2, SLC5A10, SNORA59A, SNORA59B, ULK2, SPECC1
P6	17	25772240	25950630	0.3121	KSR1
P6	17	28845977	31177567	-0.3366	ADAP2, ARGFXP2, ATAD5, C17orf42, C17orf75, C17orf79, CDK5R1, CRLF3, DPRXP4, EVI2B, LRRC37B, LRRC37BP1, MIR193A, MIR365-2, MIR632, OMG, PSMD11, RAB11FIP4, RHBDL3, SH3GL1P1, SH3GL1P2, SUZ12, SUZ12P, TBC1D29, UTP6, EVI2A, NF1, RHOT1, RNF135, ZNF207, GOSR1, MYO1D
P6	17	33548531	34111301	-0.3349	C17orf50, GAS2L2, PEX12, RASL10B, SLFN12, SLFN12L, SLFN13, SLFN14, SLFN5, SNORD7, AP2B1, SLFN11, MMP28
P6	17	35479535	36548053	-0.3016	C17orf78, DUSP14, GPR179, LOC284100, LOC440434, MRPL45, DDX52, HNF1B, SYNRG, TADA2A, TBC1D3, TBC1D3F, ACACA, SOCS7
P6	17	45509211	45682581	-0.329	MRPL45P2, NPEPPS
P6	18	11649170	13146926	-0.3054	AFG3L2, CEP192, CEP76, CHMP1B, IMPA2, MPPE1, PSMG2, TUBB6, CIDEA, GNAL, PTPN2, SEH1L, SLMO1, SPIRE1
P6	18	35161921	43407370	-0.3048	KC6, LOC647946, MIR4318, MIR4319, PIK3C3, RIT2, SLC14A2, SYT4, SETBP1, SLC14A1, SIGLEC15
P6	18	43410466	43833957	-0.4637	KIAA1632, PSTPIP2, ATP5A1, HAUS1, SIGLEC15, C18orf25
P6	18	49657371	69322463	-0.3207	ALPK2, ATP8B1, BOD1P, C18orf20, C18orf26, C18orf54, CCBE1, CD226, CDH19, CDH20, CPLX4, DCC, DOK6, DSEL, HMSD, KDSR, KIAA1468, LMAN1, LOC284294, LOC390858, LOC400654, LOC643542, MC4R, MIR122, NARS, ONECUT2, PHLPP1, PMAIP1, POLI, RAB27B, RAX, RNF152, RTTN, SEC11C, SERPINB10, SERPINB11, SERPINB12, SERPINB13, SERPINB3, SERPINB4, SERPINB5, SNORA37, SOCS6, ST8SIA3, STARD6, TMX3, TNFRSF11A, VPS4B, ZCCHC…
P6	18	76785405	77078647	-0.3468	ATP9B
P6	18	77081880	77085327	0.6788	ATP9B
P6	18	77930803	78015054	0.3243	PARD6G
P6	19	70172	185467	0.408	OR4F17, FAM138A, FAM138F, WASH5P
P6	19	9522198	9529567	1.2876	ZNF266
P6	19	9765568	9773740	1.0286	ZNF562
P6	19	59022402	59113905	0.5722	LOC100131691, MGC2752, TRIM28, UBE2M, ZBTB45, CHMP2A, MZF1, SLC27A5
P6	20	18764636	18770174	1.4717	HSPC072
P6	20	24563731	24566032	1.0663	TMEM90B
P6	20	40604789	40770542	0.6335	PTPRT
P6	20	47488821	48626380	-0.382	ARFGEF2, B4GALT5, CSE1L, DDX27, KCNB1, PTGIS, RNF114, SLC9A8, SNAI1, SNORD12, SNORD12B, SNORD12C, ZNFX1, NCRNA00275, SPATA2, STAU1
P6	20	50340782	50629105	-0.4793	SALL4, ATP9A
P6	20	50631572	50856250	-0.3477	ZFP64
P6	20	51705623	51723579	0.6126	TSHZ2
P6	20	51725245	51919789	0.8592	TSHZ2
P6	20	51922043	52512138	0.5691	SUMO1P1, ZNF217, TSHZ2
P6	20	54083694	55546553	0.7845	C20orf106, C20orf107, C20orf108, C20orf43, CBLN4, GCNT7, MC3R, TFAP2C, AURKA, CASS4, CSTF1
P6	20	55548982	55875839	0.9082	BMP7
P6	20	57594684	57596675	-0.7006	TUBB1
P6	20	57625594	59171693	0.77	C20orf197, PPP1R3D, SYCP2, ZNF831, C20orf177, CDH26, EDN3, PHACTR3
P6	20	59175603	59835905	0.6431	CDH4
P6	20	59837622	60282616	0.3176	CDH4
P6	20	60285573	62150173	0.9278	BHLHE23, C20orf11, C20orf151, C20orf166, C20orf20, C20orf200, CABLES2, CHRNA4, COL20A1, COL9A3, DPH3P1, EEF1A2, FLJ16779, GATA5, GTPBP5, HAR1A, HAR1B, HRH3, LAMA5, LOC100127888, LOC100144597, LOC63930, LSM14B, MIR1-1, MIR124-3, MIR1257, MIR133A2, MIR3196, MIR4326, NCRNA00029, NKAIN4, NTSR1, OGFR, PSMA7, RPS21, SLC17A9, SLCO4A1, SS18L1, TAF4, TCFL5, YTHDF1, ADRM1, ARFGAP1, BIRC7, DIDO1, KCNQ2, OSB…
P6	20	62153555	62588027	0.7718	C20orf135, C20orf195, DNAJC5, GMEB2, LIME1, MIR1914, MIR647, MIR941-1, PTK6, SLC2A4RG, SRMS, STMN3, ZBTB46, ARFRP1, MIR941-2, MIR941-3, PRIC285, RTEL1, TNFRSF6B, TPD52L2, UCKL1, ZGPAT, UCKL1-AS
P6	20	62589718	62915101	0.9533	C20orf201, MYT1, NPBWR2, PRPF6, SAMD10, SOX18, NCRNA00176, OPRL1, PCMTD2, RGS19, TCEA2, ZNF512B
P6	21	48014253	48109156	0.822	S100B, PRMT2
P6	22	30916643	30923243	-1.5065	LOC730005
P6	X	43595807	44061015	0.6491	MAOB, NDP, MAOA, EFHC2
P6	X	44062719	52187447	0.4927	ARAF, BMP15, CACNA1F, CCDC22, CHST7, CXXC1P1, DGKK, DUSP21, EBP, ERAS, FUNDC1, GAGE10, GAGE12J, GAGE13, GAGE2B, GAGE4, GAGE5, GAGE7, GATA1, GLOD5, GPKOW, GSPT2, HDAC6, INE1, KCND1, KDM6A, LOC158572, LOC347376, LOC401588, MIR188, MIR221, MIR222, MIR362, MIR500A, MIR500B, MIR501, MIR502, MIR532, MIR660, NUDT10, NUDT11, PAGE1, PAGE4, PCSK1N, PIM2, PLP2, PRAF2, PRICKLE3, RBM3, RP2, SLC38A5, SLC9A7, S…
P6	X	61922771	68047085	0.3182	ASB12, EDA2R, FAM123B, FKSG43, LOC92249, MIR1468, MIR223, MSN, MTMR8, OPHN1, SPIN4, ZC3H12B, AR, ARHGEF9, HEPH, LAS1L, STARD8, VSIG4, YIPF6, ZC4H2
P6	X	68052338	68557948	0.4855	PJA1, EFNB1
P6	X	68562478	69782932	0.3466	ARR3, AWAT1, AWAT2, DGAT2L6, FAM155B, IGBP1, KIF4A, MIR676, OTUD6A, P2RY4, PDZD11, RAB41, DLG3, EDA, GDPD2, TEX11
P6	X	69795583	69802207	1.6753	TEX11
P6	X	69810467	69838049	0.4296	TEX11
P6	X	69841704	69844594	2.2116	TEX11
P6	X	69850775	83724126	0.3093	ABCB7, ACRC, ATP7A, BCYRN1, BRWD3, CDX4, CHIC1, COX7B, CXorf26, CYLC1, CYSLTR1, ERCC6L, FGF16, FLJ44635, FLJ46446, GPR174, HMGN5, IL2RG, INGX, ITGB1BP2, KIAA2022, LOC100132741, LOC139201, LPAR4, MAGEE1, MAGEE2, MAGT1, MED12, MIR374A, MIR374B, MIR374C, MIR384, MIR421, MIR4328, MIR545, NAP1L2, NAP1L6, NCRNA00182, NCRNA00183, NCRNA00246, NCRNA00246B, NHSL2, PABPC1L2A, PABPC1L2B, PGAM4, PGK1, POU3F4,…
P6	X	83727124	88743037	0.6178	APOOL, POF1B, SATL1, UBE2DNL, ZNF711, CHM, CPXCR1, DACH2, KLHL4, HDX
P6	X	88745304	92345539	0.553	PABPC5, TGIF2LX, PCDH11X
P6	X	92349917	116972897	0.6422	AGTR2, ARMCX1, ARMCX4, BEX1, BTK, CAPN6, CENPI, CSTF2, CXorf61, DKFZp686D0853, ESX1, FAM199X, GLA, GUCY2F, H2BFM, H2BFWT, HTR2C, IL13RA2, IL1RAPL2, IRS4, KCNE1L, LHFPL1, LOC442459, LOC643486, LRCH2, LUZP4, MCART6, MIR1264, MIR1298, MIR1911, MIR1912, MIR4329, MIR448, MIR764, NAP1L3, NRK, NXF3, NXF4, NXT2, PRPS1, RAB40A, RAB40AL, RAB9B, RBMXL3, RGAG1, RPA4, RPL36A, SERPINA7, SLC6A14, SNORA35, SNORD…
P6	X	116974851	125608467	0.7467	ANKRD58, CT47A7, CT47B1, DCAF12L2, DOCK11, GLUD2, IL13RA1, KIAA1210, LOC100129520, LOC100303728, MIR1277, MIR766, NDUFA1, NKAP, NKAPP1, PGRMC1, RHOXF1, RNF113A, RPL39, SLC25A43, SLC25A5, SNORA69, THOC2, XIAP, ZCCHC12, AKAP14, ATP1B4, C1GALT1C1, CT47A1, CT47A10, CT47A11, CT47A2, CT47A3, CT47A4, CT47A5, CT47A6, CT47A8, CT47A9, CUL4B, CXorf56, FAM70A, GRIA3, KLHL13, LAMP2, LONRF3, MCTS1, NKRF, ODZ1,…
P6	X	125611226	127046277	0.4902	CXorf64, DCAF12L1
P6	X	127047976	140348156	0.3373	ACTRT1, APLN, ARHGAP36, ARHGEF6, BCORL1, BRS3, CCDC160, CD40LG, CDR1, CT45A1, CT45A2, CT45A3, CT45A6, CXorf66, DDX26B, F9, FAM127A, FAM127C, FRMD7, GPC4, GPR101, GPR112, GPR119, HPRT1, LDOC1, LOC100129515, LOC158696, LOC286467, LOC644538, MGC16121, MIR106A, MIR18B, MIR19B2, MIR20B, MIR320D2, MIR363, MIR424, MIR450A1, MIR450A2, MIR450B, MIR503, MIR504, MIR505, MIR542, MIR92A2, MIR934, MMGT1, MOSPD…
P6	X	140350899	143156051	0.5167	CXorf18, MAGEC1, MAGEC2, SPANXD, SPANXE, SPANXN2, SPANXN3, SPANXN4, UBE2NL, MAGEC3, SLITRK4, SPANXA1, SPANXA2
P6	X	143292985	144535834	0.5067	SPANXN1
P6	X	144545958	146068736	0.5196	CXorf1, MIR888, MIR890, MIR891A, MIR891B, MIR892A, MIR892B, CXorf51, SLITRK2
P6	X	146074686	151899415	0.3606	CNGA2, CXorf40B, FATE1, FMR1NB, GABRA3, GABRE, GABRQ, GPR50, HMGB3, LOC100131434, LOC100272228, MAGEA5, MIR105-1, MIR105-2, MIR2114, MIR4330, MIR452, MIR506, MIR507, MIR508, MIR510, MIR514-1, MIR514B, MIR767, MTM1, MTMR1, PASD1, VMA21, AFF2, CD99L2, CSAG2, CSAG3, CXorf40A, FMR1, FMR1-AS, HSFX1, HSFX2, IDS, MAGEA10, MAGEA11, MAGEA2, MAGEA2B, MAGEA4, MAGEA6, MAGEA8, MAGEA9, MAGEA9B, MAMLD1, MIR509-…
P6	X	151901299	152358429	0.4952	CETN2, LOC100287428, MAGEA3, PNMA3, CSAG1, NSDHL, PNMA5, PNMA6A, ZNF185, MAGEA12
P6	X	152379488	152583646	0.4166	MAGEA1
P6	X	152588025	152925866	0.5842	BGN, DUSP9, HAUS7, TREX2, ZFP92, ZNF275, ATP2B3, FAM58A
P6	X	152932487	153373414	0.4574	ABCD1, HCFC1, MIR3202-1, MIR3202-2, MIR718, NAA10, PDZD4, RENBP, SSR4, TMEM187, ARHGAP4, AVPR2, BCAP31, IDH3G, IRAK1, L1CAM, MECP2, PLXNB3, PNCK, SLC6A8, SRPK3
P6	X	153534904	153780059	0.5157	ATP6AP1, EMD, FAM50A, GDI1, LAGE3, PLXNA3, SNORA70, UBL4A, DNASE1L1, FAM3A, FLNA, G6PD, RPL10, SLC10A3, TAZ, TKTL1, IKBKG
P6	X	153783127	154788538	0.3183	CLIC2, FUNDC2, LOC100132963, MTCP1, MTCP1NB, RAB39B, SNORA36A, SNORA56, VBP1, BRCC3, CTAG1A, CTAG1B, CTAG2, DKC1, F8, F8A1, F8A2, F8A3, GAB3, H2AFB1, H2AFB2, H2AFB3, MIR1184-1, MIR1184-2, MIR1184-3, MPP1, NCRNA00204, NCRNA00204B, IKBKG, TMLHE
P6	X	154792345	154794645	-0.6564	TMLHE
P6	X	154803921	155129776	0.3089	SPRY3, TMLHE, VAMP7
P6	X	155134029	155232831	0.6776	VAMP7, IL9R
P6	Y	2667797	2908261	-0.3192	RPS4Y1, ZFY
P6	Y	2921939	6102142	0.5031	TGIF2LY, PCDH11Y
P8	1	11790654	11800463	-0.5487	AGTRAP
P8	1	78021433	78206346	-0.5037	ZZZ3, AK5, USP33
P8	1	78210010	78563098	-0.3837	DNAJB4, FAM73A, FUBP1, NEXN, USP33, GIPC2
P8	1	81874662	82363011	-0.3184	LPHN2
P8	1	84728170	87609322	-0.3169	BCL10, C1orf180, CLCA1, CLCA2, CLCA3P, COL24A1, CTBS, CYR61, GNG5, LPAR3, MCOLN2, MCOLN3, RPF1, SH3GLB1, SPATA1, SYDE2, UOX, WDR63, C1orf52, CLCA4, DDAH1, DNASE2B, HS2ST1, LOC339524, ODF2L, SAMD13, SEP15, SSX2IP, ZNHIT6
P8	1	89250528	89363064	-0.4446	GTF2B, PKN2
P8	1	92015381	92960674	-0.3711	BTBD8, C1orf146, EPHX4, GLMN, HSP90B3P, KIAA1107, RPAP2, BRDT, GFI1, TGFBR3
P8	1	92969786	93114352	-0.3399	EVI5
P8	1	93116448	93654252	-0.4536	FAM69A, RPL5, SNORA66, SNORD21, MTF2, TMED5, EVI5, CCDC18
P8	1	93656912	95654580	-0.3368	ABCA4, ALG14, ARHGAP29, BCAR3, CNN3, DNTTIP2, DR1, GCLM, LOC100129046, LOC100131564, LOC729970, MIR760, ABCD3, F3, FNBP1L, SLC44A3, CCDC18, TMEM56
P8	1	96941685	97245457	-0.3396	PTBP2
P8	1	100059199	101781696	-0.3305	CCDC76, DBT, FRRS1, GPR88, HIAT1, LRRC39, MIR548AA1, MIR548D1, MIR553, PALMD, S1PR1, SASS6, SLC35A3, AGL, CDC14A, DPH5, EXTL2, RTCD1, SLC30A7, VCAM1
P8	1	108121123	108559627	-0.3074	VAV3
P8	1	109188598	110073824	-0.4111	AKNAD1, AMIGO1, ATXN7L2, C1orf194, CELSR2, FNDC7, GPSM2, KIAA1324, LOC642864, MYBPHL, PSMA5, SCARNA2, SORT1, STXBP3, SYPL2, TAF13, TMEM167B, C1orf59, CLCC1, CYB561D1, PRPF38B, PSRC1, SARS, WDR47
P8	1	113087735	113679220	-0.4587	AKR7A2P1, CAPZA1, LRIG2, PPM1J, FAM19A3, MOV10, RHOC, SLC16A1, ST7L
P8	1	113682735	115293968	-0.3413	AP4B1, BCAS2, BCL2L15, DCLRE1B, DENND2C, NRAS, OLFML3, PHTF1, RSBN1, SYT6, AMPD1, HIPK1, MAGI3, PTPN22, TRIM33, CSDE1
P8	1	117345090	118089366	-0.3479	CD101, MAN1A2, MIR942, PTGFRN, TTF2, VTCN1, TRIM45
P8	1	164654628	164670522	-0.3732	PBX1
P8	1	174556631	174559424	0.5635	RABGAP1L
P8	1	178078132	178094251	0.306	RASAL2
P8	1	196796400	196799244	1.3343	CFHR1
P8	2	73902879	73904501	0.5352	ALMS1P
P8	2	219986772	219989865	0.4775	NHEJ1
P8	3	14814089	14825001	0.3547	C3orf20
P8	3	113449657	113453383	-0.883	NAA50
P8	4	766001	779275	-0.4049	LOC100129917, CPLX1
P8	4	26404063	26407708	-0.5718	RBPJ
P8	4	49601903	52740547	-0.335	DCUN1D4
P8	4	69384150	69431473	-0.3792	UGT2B17, UGT2B15
P8	5	26142	172622	0.6086	PLEKHG4B
P8	5	174759	1616686	0.3028	AHRR, C5orf55, CCDC127, CEP72, CLPTM1L, EXOC3, LOC100310782, LOC25845, LPCAT1, LRRC14B, NKD2, PDCD6, SDHA, SDHAP3, SLC12A7, SLC6A18, SLC6A19, SLC6A3, SLC9A3, TPPP, ZDHHC11, BRD9, TERT, TRIP13, PLEKHG4B, LOC728613
P8	5	1644394	1930593	0.3548	IRX4, MIR4277, MRPL36, NDUFS6
P8	5	1933186	3557056	0.4451	C5orf38, LOC285577, IRX2
P8	5	3560172	5635955	0.4863	ADAMTS16, IRX1, KIAA0947, LOC340094
P8	5	5637760	7281321	0.4346	FLJ33360, MED10, MIR4278, SRD5A1, UBE2QL1, LOC255167, NSUN2, PAPD7
P8	5	7310327	9980404	0.4725	ADCY2, C5orf49, LOC285692, SEMA5A, SNORD123, TAS2R1, FASTKD3, MTRR
P8	5	9982932	10943032	0.3435	ANKRD33B, CCT5, CMBL, DAP, FAM173B, MARCH6, ROPN1L
P8	5	10945509	11164792	0.4391	CTNND2
P8	5	11166952	11170112	1.0105	CTNND2
P8	5	11172444	11322188	0.4079	CTNND2
P8	5	11324611	13557125	0.5106	TAG, CTNND2
P8	5	13560343	15065023	0.3833	ANKH, DNAH5, FAM105A, FAM105B, TRIO
P8	5	15068108	16321117	0.4601	FBXL7, MARCH11
P8	5	16324251	16521913	0.3892	ZNF622, FAM134B
P8	5	16525732	16766428	0.3186	MYO10
P8	5	18594605	20222329	0.502	CDH18
P8	5	21300859	21617608	0.3234	GUSBP1
P8	5	21619502	26496522	0.4742	CDH12, PMCHL1, PRDM9, CDH10
P8	5	26502044	28245488	0.5302	CDH9
P8	5	28250775	31201438	0.4867	LOC729862, CDH6
P8	5	31203085	31486927	0.3802	CDH6, DROSHA
P8	5	32566356	34143502	0.396	ADAMTS12, C5orf23, LOC340113, NPR3, RXFP3, SUB1, TARS, AMACR, C1QTNF3, SLC45A2
P8	5	34156803	35028755	0.3107	BRIX1, TTC23L, DNAJC21, RAD1, RAI14, AGXT2
P8	5	35031760	36457710	0.4218	IL7R, LMBRD2, MIR580, PRLR, C5orf33, CAPSL, RANBP3L, SKP2, SPEF2, UGT3A1, UGT3A2, AGXT2
P8	5	36460825	37786263	0.3367	C5orf42, WDR70, NIPBL, NUP155, SLC1A3
P8	5	37789134	38502772	0.4594	EGFLAM, GDNF, LIFR
P8	5	38504367	39607684	0.3945	C9, DAB2, MIR3650, RICTOR, FYB, OSMR, LIFR
P8	5	40549645	41118578	0.3434	C7, CARD6, HEATR7B2, PTGER4, RPL37, SNORD72, TTC33, PRKAA1
P8	5	41121007	42688906	0.4428	C5orf51, OXCT1, PLCXD3, C6, FBXO4, GHR
P8	5	42691075	42842165	0.3726	CCDC152, SEPP1, GHR
P8	5	43514138	44234889	0.4118	NNT, PAIP1, C5orf34
P8	5	44238031	45231643	0.491	FGF10, MRPS30
P8	5	45248707	45908401	0.4104	HCN1
P8	5	49991198	50083874	0.4088	PARP8
P8	5	50087265	50866912	0.5152	ISL1, PARP8
P8	5	50869282	53206172	0.4354	ITGA1, ITGA2, LOC257396, NDUFS4, PELO, FST, MOCS2, ARL15
P8	5	53209551	53905169	0.3297	HSPB3, MIR581, SNX18, ARL15
P8	5	53908433	54423165	0.4075	GZMA, GZMK, ESM1, CDC20B
P8	5	54425659	56773059	0.31	ANKRD55, CCNO, DHX29, GPX8, IL31RA, LOC345643, MAP3K1, MIER3, MIR449A, MIR449B, MIR449C, RNF138P1, SKIV2L2, SLC38A9, C5orf35, DDX4, GPBP1, IL6ST, PPAP2A, CDC20B
P8	5	56775192	59756813	0.4384	ACTBL2, GAPT, PLK2, RAB3C, PDE4D
P8	5	59758526	60744651	0.3457	C5orf43, ERCC8, NDUFAF2, DEPDC1B, ELOVL7, PART1, ZSWIM6
P8	5	60748915	61447785	0.4677	FLJ37543, ZSWIM6
P8	5	61552493	61806316	0.3313	DIMT1L, KIF2A, IPO11
P8	5	61813135	62351227	0.389	LRRC70, IPO11
P8	5	63205001	64420211	0.4033	CWC27, FAM159B, HTR1A, RGS7BP, SREK1IP1, RNF180
P8	5	64423173	65445328	0.3491	ADAMTS6, CENPK, LOC100303749, NLN, PPWD1, SGTB, C5orf44, ERBB2IP, TRIM23, SREK1
P8	5	65448836	68136843	0.4145	CD180, MAST4, PIK3R1, SREK1
P8	5	68900677	69044422	0.3111	GUSBP3, LOC100272216
P8	5	69046669	73765110	0.3876	ANKRA2, BDP1, CARTPT, FOXD1, GTF2H2, GTF2H2B, LOC100170939, LOC647859, MAP1B, MCCC2, MRPS27, PMCHL2, PTCD2, SMA5, TMEM174, UTP15, ZNF366, BTF3, FCHO2, LOC100049076, NAIP, RGNEF, SERF1A, SERF1B, SMN1, SMN2, TMEM171, TNPO1
P8	5	73768125	76255372	0.3244	ANKRD31, ENC1, F2R, F2RL1, F2RL2, FAM169A, GCNT4, HEXB, IQGAP2, NCRUPAR, NSA2, POLK, S100Z, SV2C, COL4A3BP, GFM2, HMGCR, POC5, CRHBP
P8	5	76259894	78191129	0.39	AGGF1, AP3B1, LHFPL2, LOC728723, OTP, SCAMP1, SNORA47, TBCA, WDR41, ZBED3, PDE8B, CRHBP, ARSB
P8	5	79968636	80730921	0.3484	ACOT12, RASGRF2, CKMT2, LOC100131067, ZCCHC9, MSH3, RNU5D, RNU5E, SSBP2
P8	5	80732787	80734478	1.05	RNU5D, RNU5E, SSBP2
P8	5	80738582	81063430	0.3453	RNU5D, RNU5E, SSBP2
P8	5	81263557	81290736	0.6451	ATG10
P8	5	81299484	81695924	0.3739	ATP6AP1L, RPS23, ATG10
P8	5	82090854	82653745	0.3946	SCARNA18, TMEM167A, XRCC4
P8	5	82655564	85572414	0.4921	EDIL3, HAPLN1, VCAN
P8	5	85596037	86315703	0.463	COX7C, MIR3607
P8	5	86325668	86535544	0.3191	MIR4280
P8	5	86537861	86847570	0.419	CCNH, RASA1
P8	5	86849172	89242318	0.4884	MIR9-2, TMEM161B, LOC645323, MEF2C
P8	5	89244960	90256925	0.4219	CETN3, LYSMD3, MBLAC2, MIR3660, POLR3G, GPR98
P8	5	90258870	90774006	0.3065	ARRDC3, LOC100129716, GPR98
P8	5	92475917	95034484	0.4291	ANKRD32, ARSK, FAM81B, GPR150, MIR2277, NR2F1, POU5F2, SPATA9, TTC37, C5orf36, FAM172A, FLJ42709, MCTP1, RFESD
P8	5	95037236	96460298	0.3807	C5orf27, ELL2, MIR583, RHOBTB3, CAST, ERAP1, ERAP2, GLRX, LNPEP, PCSK1, LIX1
P8	5	96462008	98072556	0.4485	RIOK2, LIX1
P8	5	98076087	98444009	0.3356	CHD1, FLJ35946, LOC100289230, RGMB
P8	5	98924561	100643185	0.4753	FAM174A, LOC100133050, ST8SIA4
P8	5	100645289	102611213	0.4312	GIN1, PPIP5K2, SLCO4C1, SLCO6A1, PAM, C5orf30
P8	5	102614104	106000286	0.5048	NUDT12, RAB9BP1, C5orf30
P8	5	106003644	111499271	0.4444	CAMK4, EFNA5, FBXL17, FER, LOC100289673, MAN2A1, NCRNA00219, PJA2, SLC25A46, SNORA13, STARD4, TMEM232, WDR36, C5orf13, TSLP, EPB41L4A
P8	5	111501563	113109482	0.3607	DCP2, FLJ11235, REEP5, SRP19, TSSK1B, YTHDC2, APC, MCC, EPB41L4A
P8	5	113111346	117934511	0.4544	AP3S1, AQPEP, CDO1, COMMD10, FEM1C, LOC644100, PGGT1B, SEMA6A, TICAM2, TMED7, ATG12, CCDC112, KCNN2, TMED7-TICAM2, TRIM36
P8	5	117937857	118822059	0.3562	DMXL1, DTWD2, TNFAIP8, HSD17B4
P8	5	118824581	121909311	0.4685	FTMT, LOC728460, PRR16, SNCAIP, SRFBP1, ZNF474, FAM170A, LOX, HSD17B4
P8	5	121911612	122319140	0.3429	SNX2, SNX24
P8	5	122321309	123743705	0.4649	PPIC, PRDM6, CEP120, CSNK1G3, SNX24
P8	5	123747244	124374492	0.3697	ZNF608
P8	5	126351081	129801402	0.4488	ADAMTS19, CHSY3, FBN2, FLJ33630, ISOC1, MEGF10, PRRC1, SLC12A2, CTXN3, FLJ44606, SLC27A6, MARCH3
P8	5	129804225	132474705	0.3001	AFF4, ANKRD43, C5orf56, CCNI2, CSF2, GDF9, HSPA4, IL13, IL3, IL5, IRF1, KIF3A, LEAP2, LYRM7, MIR3936, RAD50, SLC22A4, SLC22A5, UQCRQ, ZCCHC10, ACSL6, CDC42SE2, FNIP1, HINT1, IL4, P4HA2, PDLIM4, RAPGEF6, SEPT8, SHROOM1
P8	5	132477237	133131380	0.4045	FSTL4, MIR1289-2
P8	5	133134105	133363329	0.3084	C5orf15, VDAC1
P8	5	134251060	134473874	0.3482	CATSPER3, PITX1, PCBD2
P8	5	134476021	137003098	0.4356	C5orf20, CXCL14, FBXL21, IL9, LECT2, LOC340074, LOC389332, MIR874, NEUROG1, SLC25A48, SMAD5OS, SPOCK1, TGFBI, TIFAB, VTRNA2, H2AFY, SMAD5, TRPC7, KLHL3
P8	5	137006101	137277549	0.3308	HNRNPA0, NPY6R, PKD2L2, MYOT, KLHL3, FAM13B
P8	5	140031971	140791709	0.3852	DND1, HARS, HARS2, PCDHB1, PCDHB10, PCDHB11, PCDHB12, PCDHB13, PCDHB14, PCDHB15, PCDHB16, PCDHB17, PCDHB18, PCDHB19P, PCDHB2, PCDHB3, PCDHB4, PCDHB5, PCDHB6, PCDHB7, PCDHB8, PCDHB9, SLC25A2, TAF7, VTRNA1-1, VTRNA1-2, VTRNA1-3, WDR55, ZMAT2, PCDHA1, PCDHA10, PCDHA11, PCDHA12, PCDHA13, PCDHA2, PCDHA3, PCDHA4, PCDHA5, PCDHA6, PCDHA7, PCDHA8, PCDHA9, PCDHAC1, PCDHAC2, PCDHGA1, PCDHGA2, PCDHGA3, PCDHG…
P8	5	140793582	141215673	0.3118	ARAP3, FCHSD1, HDAC3, PCDHGB8P, DIAPH1, PCDHGA11, PCDHGA12, PCDHGB7, PCDHGC3, PCDHGC4, PCDHGC5, RELL2, PCDHGA10
P8	5	142096863	142663965	0.3395	ARHGAP26, NR3C1
P8	5	142666039	145309436	0.417	GRXCR2, HMHB1, KCTD16, PRELID2, YIPF5, NR3C1
P8	5	145311219	145811995	0.3207	LARS, PLAC8L1, POU4F3, RBM27, SH3RF2
P8	5	145813587	148606194	0.4131	ADRB2, C5orf46, GPR151, JAKMIP2, SCGB3A2, SH3TC2, SPINK1, SPINK13, SPINK14, SPINK7, SPINK9, DPYSL3, FBXO38, HTR4, PPP2R2B, SPINK5, SPINK6, STK32A, TCERG1, ABLIM3
P8	5	148608158	149531874	0.3167	ARHGEF37, CSF1R, GRPEL2, HMGXB3, IL17B, LOC728264, MIR143, MIR145, PCYOX1L, PDE6A, SLC26A2, TIGD6, AFAP1L1, CSNK1A1, PPARGC1B, ABLIM3, PDGFRB
P8	5	150223576	151142237	0.3307	ATOX1, CCDC69, FAT2, GPX3, IRGM, SLC36A1, SLC36A2, SPARC, TNIP1, ZNF300P1, ANXA6, GM2A, SLC36A3, ZNF300
P8	5	151147906	151624120	0.3894	G3BP1, GLRA1
P8	5	151628992	153280884	0.4562	NMUR2, GRIA1
P8	5	153282463	153695579	0.3556	FAM114A2, MFAP3, GALNT10
P8	5	154436402	156186743	0.4441	SGCD
P8	5	156188407	156905665	0.3499	C5orf40, FAM71B, HAVCR2, ITK, LOC100286948, PPP1R2P3, CYFIP2, HAVCR1, MED7, NIPAL4, TIMD4, ADAM19
P8	5	158122269	158132881	0.9556	EBF1
P8	5	158136103	158591876	0.462	EBF1, RNF145
P8	5	158596557	159398322	0.3608	IL12B, LOC285627, UBLCP1, RNF145, ADRA1B
P8	5	159877660	160443653	0.4016	ATP10B, LOC285629, MIR146A, MIR3142
P8	5	160519472	162071650	0.4697	GABRA6, GABRA1, GABRB2, GABRG2
P8	5	162075193	163064989	0.3814	NUDCD2, CCNG1, HMMR, MAT2B
P8	5	163387226	167466153	0.4656	ODZ2
P8	5	167468864	168198744	0.3306	FBLL1, MIR103-1, MIR103-1AS, MIR218-2, PANK3, RARS, WWC1, ODZ2, SLIT3
P8	5	168202913	169550532	0.4327	CCDC99, DOCK2, FAM196B, MIR585, FOXI1, SLIT3
P8	5	169857820	171176276	0.4005	FGF18, GABRP, MIR3912, RANBP17, TLX3, NPM1, KCNIP1
P8	5	172511426	175365971	0.3691	C5orf47, CPEB4, DRD1, HMP19, MSX2, SFXN1, STC2, BNIP1, BOD1, CPLX2, HRH2, LOC285593, NKX2-5, C5orf41
P8	5	176647416	176650634	0.7883	NSD1
P8	5	177637961	178784066	0.316	AACSP1, CLK4, COL23A1, GRM6, ZFP2, ZNF354A, ZNF354B, ZNF354C, ZNF879, ADAMTS2, ZNF454, AGXT2L2, HNRNPAB
P8	6	7984943	7987748	-0.6185	PIP5K1P1
P8	6	35539797	35647121	-0.3202	FKBP5
P8	6	58273484	58293319	0.7596	GUSBP4
P8	6	64257827	64893678	-0.3103	PHF3, PTP4A1, EYS
P8	6	73512838	73922761	-0.3166	MIR4282, KCNQ5
P8	6	73926138	74389123	-0.4521	C6orf147, C6orf150, C6orf221, DDX43, DPPA5, EEF1A1, KHDC1, KHDC1L, OOEP, SLC17A5, MTO1
P8	6	74396106	74909195	-0.3226	CD109
P8	6	75977442	76796843	-0.3405	FILIP1, IMPG1, MYO6, SENP6, TMEM30A
P8	6	82640670	85007768	-0.3022	CYB5R4, DOPEY1, IBTK, KIAA1009, ME1, MRAP2, PGM3, RIPPLY2, RWDD2A, UBE2CBP, PRSS35, SNAP91, TPBG
P8	6	85940789	86686132	-0.3709	NT5E, SNHG5, SNORD50A, SNORD50B, SNX14, SYNCRIP
P8	6	87906813	88589010	-0.3979	AKIRIN2, C6orf163, C6orf164, C6orf165, GJB7, NCRNA00120, RARS2, C6orf162, ORC3, SLC35A1, ZNF292
P8	6	89465818	90612878	-0.3904	ANKRD6, GABRR1, GABRR2, GJA10, MDN1, PM20D2, PNRC1, RRAGD, SRSF12, UBE2J1, CASP8AP2, LYRM2, RNGTT
P8	6	99627967	100208747	-0.3314	C6orf168, COQ3, LOC100130890, PRDM13, USP45, CCNC, SFRS18
P8	6	105002526	106441546	-0.3148	C6orf112, HACE1, LIN28B, PREP, BVES, POPDC3
P8	6	106444692	109467483	-0.375	AIM1, ARMC2, ATG5, BEND3, LACE1, LOC100422737, NCRNA00222, NR2E1, OSTM1, PDSS2, QRSL1, RTN4IP1, SCML4, SEC63, SESN1, SOBP, C6orf203, FOXO3, PRDM1, SNX3, CEP57L1
P8	6	109471515	110890503	-0.3161	C6orf186, CCDC162, CDC40, FIG4, GPR6, SLC22A16, SMPD2, AKD1, CD164, DDO, MICAL1, PPIL6, WASF1, ZBTB24, CEP57L1
P8	6	110893342	111223803	-0.473	CDK19, AMD1
P8	6	111253572	111548681	-0.438	GSTM2P1, GTF3C6, RPF2, SLC16A10
P8	6	111550729	112494911	-0.3155	C6orf225, KIAA1919, REV3L, TUBE1, FYN, LOC643749, TRAF3IP2, WISP3, LAMA4
P8	6	113592246	114290787	-0.3382	FLJ34503, MARCKS, HDAC2
P8	6	118960910	119708634	-0.345	ASF1A, MAN1A1, MIR548B, FAM184A, MCM9, C6orf204
P8	6	134000102	135568299	-0.3881	MIR3662, SLC2A12, TBPL1, ALDH8A1, HBS1L, MGC34034, MYB, SGK1, TCF21
P8	6	136491053	137196822	-0.3828	MAP3K5, BCLAF1, FAM54A, MAP7, PDE7B, PEX7
P8	6	138348046	140157957	-0.3622	C6orf115, CCDC28A, FLJ46906, HEBP2, HECA, KIAA1244, LOC645434, MIR3145, PBOV1, PERP, TXLNB, CITED2, ECT2L, NHSL1, REPS1
P8	6	143473220	145077122	-0.3387	ADAT2, C6orf94, FUCA2, HYMAI, LTV1, PEX3, SF3B5, STX11, LOC285740, PHACTR2, PLAGL1, AIG1, UTRN
P8	6	148113023	149904795	-0.3759	PPIL4, SASH1, SUMO4, TAB2, UST, ZC3H12D, C6orf72
P8	6	149906395	149909654	-1.5905	C6orf72
P8	6	149912081	152146225	-0.377	C6orf211, C6orf97, KATNA1, LATS1, LRP11, MTHFD1L, NUP43, PCMT1, PLEKHG1, PPP1R14C, RAET1E, RAET1G, RAET1K, RAET1L, RMND1, ULBP1, ULBP2, ULBP3, ZBTB2, AKAP12, IYD, ESR1
P8	6	152150252	153477714	-0.3001	MYCT1, RGS17, FBXO5, MTRF1L, SYNE1, VIP, ESR1
P8	6	154394265	154483636	-0.3349	OPRM1, IPCEF1
P8	6	154489087	155476921	-0.4156	CNKSR3, RBM16, IPCEF1, TIAM2
P8	6	155480433	155820714	-0.3027	CLDN20, NOX3, TFB1M, TIAM2
P8	6	158075399	159400133	-0.3836	C6orf99, DYNLT1, GTF2H5, MIR3918, OSTCL, SERAC1, SNX9, SYTL3, TMEM181, EZR, SYNJ2, TULP4, ZDHHC14, RSPH3
P8	6	160778684	160890591	-0.3468	SLC22A3, LPAL2
P8	6	160894102	161109354	-0.4919	LPA, LPAL2
P8	6	161111759	161703418	-0.3049	AGPAT4, NCRNA00241, MAP3K4, PLG
P8	7	27864352	27881424	-0.4642	TAX1BP1, JAZF1
P8	7	111911410	111921167	-0.5249	ZNF277
P8	7	111943519	111948011	-0.4821	ZNF277
P8	8	33318097	33353506	-0.3269	FUT10, MAK16
P8	8	39364704	39370059	-0.949	ADAM3A
P8	8	80989869	81000611	-0.6011	TPD52
P8	9	131633235	131707303	-0.5061	LRRC8A, PHYHD1, CCBL1
P8	9	140603073	140610269	-0.7294	EHMT1
P8	10	864514	880580	-0.442	LARP4B
P8	10	13228292	13231187	-0.9457	MCM10
P8	10	34837716	34861617	-0.422	PARD3
P8	10	46109611	46116468	-0.4488	ANUBL1
P8	10	123636511	123646832	-0.4988	ATE1
P8	10	134598309	134602478	-0.8496	NKX6-2
P8	11	18536224	18536224	0.5109	TSG101
P8	11	46994736	46999361	0.5288	C11orf49
P8	11	56213286	56217602	1.0097	OR8U8
P8	11	56220420	56269164	0.3007	OR8U8, OR5M3, OR5M8, OR5M9
P8	11	86292943	86331574	0.4128	ME3
P8	11	112803737	113151623	0.3268	LOC100288346, NCAM1
P8	12	2425009	2431226	0.5911	CACNA1C
P8	12	64846581	64853145	0.3803	TBK1
P8	12	108064605	108085261	-0.3115	PWP1
P8	12	121266494	121269824	-1.155	SPPL3
P8	14	35077194	35089289	-0.589	SNX6
P8	14	64162108	64186252	-0.4244	SGPP1
P8	15	57543463	57576956	-0.3384	TCF12
P8	16	67281828	67284405	0.332	SLC9A5
P8	16	77432724	77439148	-0.3711	ADAMTS18
P8	17	16046772	16055218	-0.627	NCOR1
P8	17	18283571	18287378	0.4025	EVPLL
P8	18	20875028	20894552	-0.4767	C18orf45
P8	18	48566189	48568303	0.5674	SMAD4
P8	22	24344458	24366061	0.3853	GSTTP1
P8	22	38832722	38834897	-0.8959	KCNJ4
P8	22	51123491	51161458	0.3194	SHANK3
P8	X	103968578	103973630	-0.4434	IL1RAPL2
P8	X	147608422	148158206	0.3087	AFF2
P8	X	154065355	154110977	0.3082	F8
